# Supplementary material for: Efficacy and safety of temperature-sensitive acellular dermal matrix in prevention of postoperative adhesion after thyroidectomy: A randomized, multicenter, double-blind, non-inferiority study
Source: PLoS One. 2022 Sep 19;17(9):e0273215. doi: 10.1371/journal.pone.0273215 (PMC9484646; doi:10.1371/journal.pone.0273215)
Supplement: S1 Data — (XLSX) [file pone.0273215.s005.xlsx]

## Sheet: Sheet information
Schedules & CRFs
No	Sheet Name	CRF	Final Page Version	Visit
1	TRT	Assignment group information by subject after unblinding
2	ADSL	Analysis by subject group and main information
1	AC	AE CM Question	01.00.000	Visit 2, Visit 3, Visit 4, UnScheduled Visit
2	AC	CM Question	01.00.000	Visit 1
3	AE	Adverse Event	01.00.000	Adverse Event
4	AS	Adhesion Scores	01.00.002	Visit 1, Visit 3, Visit 4, UnScheduled Visit
5	CM	Concomitant Medication	01.00.003	Concomitant Medication
6	DM	Consent Date	01.00.000	Visit 1
7	DM	Demographics	01.00.000	Visit 1
8	DM	Smoking and Drinking	01.00.001	Visit 1
9	DS	Study Conclusion	01.00.000	Study Conclusion
10	ES	Esophagography	01.00.001	Sche
11	EX	Investigational Device	01.00.000	Visit 2
12	IE	IE Criteria	01.00.000	Visit 1
13	IE	IE Participation	01.00.000	Visit 1
14	IE	Randomization	01.00.002	Visit 2
15	LB	Laboratory	01.00.001	Visit 1, Visit 3, Visit 4, UnScheduled Visit
16	MH	Medical History	01.00.001	Visit 1
17	PE	Physical Examination	01.00.000	Visit 1
18	PT	Pregnancy test	01.00.000	Visit 1
19	VS	Vital Sign	01.00.000	Visit 1, Visit 4, UnScheduled Visit

## Sheet: variables by sheet
Variables
No	Sheet Name	CRF	division	Label	Unit	Data Type	Pattern	Option
1	AC	CM Question	administering history	Did the subject take any medications or are they currently taking any medications within 4 weeks prior to participating in this clinical trial?		Radio		1="Yes → "Write on the 'Concomitant Medication' page." 2="No"
2	AC	AE CM Question	Concomitant Medication, confirmation of adverse event	Did the subject have any new concomitant medications compared to the previous visit?		Radio		1="Yes → "Write on the 'Concomitant Medication' page." 2="No"
3	AC	AE CM Question	Concomitant Medication, confirmation of adverse event	After surgery, did the subject have any newly developed adverse reactions?		Radio		1="Yes(Write on the 'Adverse Event' page.)" 2="No"
4	AE	Adverse Event	Adverse Event	No		Text
5	AE	Adverse Event	Adverse Event	Adverse Event		Text
6	AE	Adverse Event	Adverse Event	start date(YYYY-MM-DD)		Date	yyyy-MM-dd
7	AE	Adverse Event	Adverse Event	Outcome		Dropdown		1="Recovered" 2="Undergoing recovery" 3="Not recovered" 4="Recovered, but with sequela" 5="Death" 6="Unknown"
8	AE	Adverse Event	Adverse Event	end date(YYYY-MM-DD)		Date	yyyy-MM-dd
9	AE	Adverse Event	Adverse Event	SAE		Dropdown		1="No SAE" 2="SAE, Where death" 3="Where life-threatening danger occurs" 4="SAE, Where it is required to be hospitalized or extend the period of hospitalization" 5="SAE, Where permanent, serious disability or serious hypofunction was resulted in" 6="SAE, Where malformation or abnormality occurred in the fetus"
10	AE	Adverse Event	Adverse Event	severity		Dropdown		1="Mild" 2="Moderate" 3="Severe"
11	AE	Adverse Event	Adverse Event	Relationship		Dropdown		1="Definitely related" 2="Probably related" 3="Possibly related" 4="Probably not related" 5="Possibly not related" 6="Unknown"
12	AE	Adverse Event	Adverse Event	(Non)Drug treatment		Dropdown		1="Yes" 2="No"
13	AS	Adhesion Scores	Evaluating adhesion scores	Evaluating adhesion score 1		Radio		0="0" 1="1" 2="2" 3="3" 4="4" 5="5" 6="6" 7="7" 8="8" 9="9" 10="10"
14	AS	Adhesion Scores	Evaluating adhesion scores	Evaluating adhesion score 2		Radio		0="0" 1="1" 2="2" 3="3" 4="4" 5="5" 6="6" 7="7" 8="8" 9="9" 10="10"
15	AS	Adhesion Scores	Evaluating adhesion scores	Evaluating adhesion score 3		Radio		0="0" 1="1" 2="2" 3="3" 4="4" 5="5" 6="6" 7="7" 8="8" 9="9" 10="10"
16	AS	Adhesion Scores	Evaluating adhesion scores	Evaluating adhesion score 4		Radio		0="0" 1="1" 2="2" 3="3" 4="4" 5="5" 6="6" 7="7" 8="8" 9="9" 10="10"
17	AS	Adhesion Scores	Evaluating adhesion scores	Evaluating adhesion score 5		Radio		0="0" 1="1" 2="2" 3="3" 4="4" 5="5" 6="6" 7="7" 8="8" 9="9" 10="10"
18	AS	Adhesion Scores	Evaluating adhesion scores	Evaluating adhesion score 6		Radio		0="0" 1="1" 2="2" 3="3" 4="4" 5="5" 6="6" 7="7" 8="8" 9="9" 10="10"
19	AS	Adhesion Scores	Evaluating adhesion scores	Evaluating adhesion score 7		Radio		0="0" 1="1" 2="2" 3="3" 4="4" 5="5" 6="6" 7="7" 8="8" 9="9" 10="10"
20	AS	Adhesion Scores	Evaluating adhesion scores	Total		Text
21	CM	Concomitant Medication	Concomitant Medication	No.		Text
22	CM	Concomitant Medication	Concomitant Medication	Medication name		Text
23	CM	Concomitant Medication	Concomitant Medication	daily dose		Text
24	CM	Concomitant Medication	Concomitant Medication	Unit		Text
25	CM	Concomitant Medication	Concomitant Medication	Route		Dropdown		IV="IV" IM="IM" PO="PO" SC="SC" SL="SL" OT="Other"
26	CM	Concomitant Medication	Concomitant Medication	Start Date		Text
27	CM	Concomitant Medication	Concomitant Medication	Stop Date		Text
28	CM	Concomitant Medication	Concomitant Medication	Ongoing		Checkbox		O="Ongoing"
29	CM	Concomitant Medication	Concomitant Medication	purpose of administration		Dropdown		U="Underlying disease" A="AE" O="Others"
30	CM	Concomitant Medication	Concomitant Medication	CONMEDSelectReason		ReadonlyText
31	CM	Concomitant Medication	Concomitant Medication	Purpose of administration(content)		Text
32	CM	Concomitant Medication	Concomitant Medication	Conmed Route Reason		Text
33	DM	Consent Date	Written consent	Have you received the consent form from the subject?		Radio		1="Yes" 2="No"
34	DM	Demographics	Demographic survey	Gender		Radio		M="Male" F="Female"
35	DM	Smoking and Drinking	use of preference products	Smoking		Radio		1="Yes" 2="No"
36	DM	Smoking and Drinking	use of preference products	amount of smoking(number/day)	(number/day)	Text
37	DM	Smoking and Drinking	use of preference products	amount of smoking(period(year))	period(year)	Text
38	DM	Smoking and Drinking	use of preference products	Drinking		Radio		1="Yes" 2="No"
39	DM	Smoking and Drinking	use of preference products	amount of alcohol(drink/day)	잔/회	Text
40	DM	Smoking and Drinking	use of preference products	amount of alcohol(number of times/month)	회/개월	Text
41	DS	Study Conclusion	completion of clinical trial	Has the subject completed the clinical trial?		Radio		1="Yes → completion date" 2="No → discontinuation date"
42	DS	Study Conclusion	completion of clinical trial	completion date(or discontinuation date)		Date	yyyy-MM-dd
43	DS	Study Conclusion	completion of clinical trial	Reason for discontinuation (Choose only one primary reason)		Dropdown		1="Violation of clinical trial protocol(detail)" 2="Withdrawal of subject consent" 3="Failure to follow up" 4="Adverse Event(detail)" 5="Other(detail)"
44	DS	Study Conclusion	completion of clinical trial	Other(detail)		Textarea
45	ES	Esophagography	Esophagography	Outcome		Radio		1="Normal (3 score)" 2="Mild (2 score)" 3="Moderate (1 score)" 4="Severe (0 score)"
46	EX	Investigational Device	Confirmation of Investigational Device application	Did the subject have a total thyroidectomy?		Radio		1="Yes → Surgery date" 2="No → Reason"
47	EX	Investigational Device	Confirmation of Investigational Device application	Reason		Textarea
48	EX	Investigational Device	Confirmation of Investigational Device application	Has the subject been applied with anti-adhesion investigational device?		Radio		1="Yes" 2="No → Reason"
49	EX	Investigational Device	Confirmation of Investigational Device application	Reason		Textarea
50	IE	IE Criteria	Inclusion criteria	1. a patient who gives written informed consent spontaneously		Radio		1="Yes" 2="No"
51	IE	IE Criteria	Inclusion criteria	2. a patient who is between 20 and 70 years of age		Radio		1="Yes" 2="No"
52	IE	IE Criteria	Inclusion criteria	3. a patient who can participate the clinical trial during the entire study period		Radio		1="Yes" 2="No"
53	IE	IE Criteria	Inclusion criteria	4. a patient who is required total thyroidectomy due to thyroid disease		Radio		1="Yes" 2="No"
54	IE	IE Criteria	Inclusion criteria	5. a patient who are scheduled to undergo thyroidectomy for the first time related to thyroid disease		Radio		1="Yes" 2="No"
55	IE	IE Criteria	Inclusion criteria	6. a patient with no liver dysfunction, anemia or renal inadequacy in preoperative testing		Radio		1="Yes" 2="No"
56	IE	IE Criteria	Inclusion criteria	7. a patient who agreed to contraception while participating in the clinical trial after application of investigational device.		Radio		1="Yes" 2="No"
57	IE	IE Criteria	exclusion criteria	1. a pregnant or breast-feeding female patient; or a female who plans to become pregnant within 1 month after applying the investigational device		Radio		1="Yes" 2="No"
58	IE	IE Criteria	exclusion criteria	2. a patient with serious liver or kidney disease		Radio		1="Yes" 2="No"
59	IE	IE Criteria	exclusion criteria	3. a patient with lymphatic or hemostatic disorders; or a patient taking an anticoagulant		Radio		1="Yes" 2="No"
60	IE	IE Criteria	exclusion criteria	4. a patient who receives an oral or a parenteral hypoglycemic agent for diabetes		Radio		1="Yes" 2="No"
61	IE	IE Criteria	exclusion criteria	5. a patient immunosuppressed; or a patient with autoimmune diseases		Radio		1="Yes" 2="No"
62	IE	IE Criteria	exclusion criteria	6. a patient with serious systemic disease		Radio		1="Yes" 2="No"
63	IE	IE Criteria	exclusion criteria	7. a patient scheduled for accompanied follow-up surgery		Radio		1="Yes" 2="No"
64	IE	IE Criteria	exclusion criteria	8. a patient undergoing chemotherapy for a cancer other than thyroid cancer		Radio		1="Yes" 2="No"
65	IE	IE Criteria	exclusion criteria	9. a patient who is treated by another anti-adhesion		Radio		1="Yes" 2="No"
66	IE	IE Criteria	exclusion criteria	10. a patient deemed inappropriate for this study by the investigator (including non-cooperative, etc.)		Radio		1="Yes" 2="No"
67	IE	IE Participation	subject eligibility	Does the subject meet the inclusion/exclusion criteria and Is he eligible to participate in the clinical trial?		Radio		1="Yes" 2="No → Reason for fail"
68	IE	IE Participation	subject eligibility	Reason for fail:		Radio		1="screening fail (Inappropriate for Inclusion/exclusion criteria)" 2="Withdrawal of subject consent" 3="Other"
69	IE	IE Participation	subject eligibility	Other(detail)		Textarea
70	IE	Randomization	Randomization	Randomization number		Text
71	LB	Laboratory	laboratory test	Is the subject fasting?		Radio		1="Yes" 2="No" 3="Unknown"
72	LB	Laboratory	Hematological test	RBCs		Text
73	LB	Laboratory	Hematological test	clinical significance		Radio		1="Yes" 2="No"
74	LB	Laboratory	Hematological test	Hemoglobin		Text
75	LB	Laboratory	Hematological test	clinical significance		Radio		1="Yes" 2="No"
76	LB	Laboratory	Hematological test	Hematocrit		Text
77	LB	Laboratory	Hematological test	clinical significance		Radio		1="Yes" 2="No"
78	LB	Laboratory	Hematological test	Platelets		Text
79	LB	Laboratory	Hematological test	clinical significance		Radio		1="Yes" 2="No"
80	LB	Laboratory	Hematological test	WBCs		Text
81	LB	Laboratory	Hematological test	clinical significance		Radio		1="Yes" 2="No"
82	LB	Laboratory	Hematological test	Neutrophils		Text
83	LB	Laboratory	Hematological test	clinical significance		Radio		1="Yes" 2="No"
84	LB	Laboratory	Hematological test	Lymphocytes		Text
85	LB	Laboratory	Hematological test	clinical significance		Radio		1="Yes" 2="No"
86	LB	Laboratory	Hematological test	Monocytes		Text
87	LB	Laboratory	Hematological test	clinical significance		Radio		1="Yes" 2="No"
88	LB	Laboratory	Hematological test	Eosinophils		Text
89	LB	Laboratory	Hematological test	clinical significance		Radio		1="Yes" 2="No"
90	LB	Laboratory	Hematological test	Basophils		Text
91	LB	Laboratory	Hematological test	clinical significance		Radio		1="Yes" 2="No"
92	LB	Laboratory	Serum biochemical test	Sodium		Text
93	LB	Laboratory	Serum biochemical test	clinical significance		Radio		1="Yes" 2="No"
94	LB	Laboratory	Serum biochemical test	Potassium		Text
95	LB	Laboratory	Serum biochemical test	clinical significance		Radio		1="Yes" 2="No"
96	LB	Laboratory	Serum biochemical test	Chloride		Text
97	LB	Laboratory	Serum biochemical test	clinical significance		Radio		1="Yes" 2="No"
98	LB	Laboratory	Serum biochemical test	Creatinine		Text
99	LB	Laboratory	Serum biochemical test	clinical significance		Radio		1="Yes" 2="No"
100	LB	Laboratory	Serum biochemical test	BUN		Text
101	LB	Laboratory	Serum biochemical test	clinical significance		Radio		1="Yes" 2="No"
102	LB	Laboratory	Serum biochemical test	ALT		Text
103	LB	Laboratory	Serum biochemical test	clinical significance		Radio		1="Yes" 2="No"
104	LB	Laboratory	Serum biochemical test	AST		Text
105	LB	Laboratory	Serum biochemical test	clinical significance		Radio		1="Yes" 2="No"
106	LB	Laboratory	Serum biochemical test	ALP		Text
107	LB	Laboratory	Serum biochemical test	clinical significance		Radio		1="Yes" 2="No"
108	LB	Laboratory	Serum biochemical test	Total Bilirubin		Text
109	LB	Laboratory	Serum biochemical test	clinical significance		Radio		1="Yes" 2="No"
110	LB	Laboratory	Serum biochemical test	Albumin		Text
111	LB	Laboratory	Serum biochemical test	clinical significance		Radio		1="Yes" 2="No"
112	LB	Laboratory	Serum biochemical test	Total Protein		Text
113	LB	Laboratory	Serum biochemical test	clinical significance		Radio		1="Yes" 2="No"
114	LB	Laboratory	Serum biochemical test	Total cholesterol		Text
115	LB	Laboratory	Serum biochemical test	clinical significance		Radio		1="Yes" 2="No"
116	LB	Laboratory	Serum biochemical test	Glucose		Text
117	LB	Laboratory	Serum biochemical test	clinical significance		Radio		1="Yes" 2="No"
118	LB	Laboratory	Urinalysis	pH		Text
119	LB	Laboratory	Urinalysis	clinical significance		Radio		1="Yes" 2="No"
120	LB	Laboratory	Urinalysis	Specific Gravity		Text
121	LB	Laboratory	Urinalysis	clinical significance		Radio		1="Yes" 2="No"
122	LB	Laboratory	Urinalysis	WBC		Radio		1="Normal" 2="Abnormal" 3="NA" 4="ND"
123	LB	Laboratory	Urinalysis	clinical significance		Radio		1="Yes" 2="No"
124	LB	Laboratory	Urinalysis	Protein		Radio		1="Normal" 2="Abnormal" 3="NA" 4="ND"
125	LB	Laboratory	Urinalysis	clinical significance		Radio		1="Yes" 2="No"
126	LB	Laboratory	Urinalysis	Bilirubin		Radio		1="Normal" 2="Abnormal" 3="NA" 4="ND"
127	LB	Laboratory	Urinalysis	clinical significance		Radio		1="Yes" 2="No"
128	LB	Laboratory	Urinalysis	Glucose		Radio		1="Normal" 2="Abnormal" 3="NA" 4="ND"
129	LB	Laboratory	Urinalysis	clinical significance		Radio		1="Yes" 2="No"
130	LB	Laboratory	Urinalysis	Urobilinogen		Radio		1="Normal" 2="Abnormal" 3="NA" 4="ND"
131	LB	Laboratory	Urinalysis	clinical significance		Radio		1="Yes" 2="No"
132	LB	Laboratory	Urinalysis	Ketone		Radio		1="Normal" 2="Abnormal" 3="NA" 4="ND"
133	LB	Laboratory	Urinalysis	clinical significance		Radio		1="Yes" 2="No"
134	LB	Laboratory	Urinalysis	Nitrite		Radio		1="Normal" 2="Abnormal" 3="NA" 4="ND"
135	LB	Laboratory	Urinalysis	clinical significance		Radio		1="Yes" 2="No"
136	LB	Laboratory	Urinalysis	Blood		Radio		1="Normal" 2="Abnormal" 3="NA" 4="ND"
137	LB	Laboratory	Urinalysis	clinical significance		Radio		1="Yes" 2="No"
138	LB	Laboratory	Blood coagulating test	PT(INR)		Text
139	LB	Laboratory	Blood coagulating test	clinical significance		Radio		1="Yes" 2="No"
140	LB	Laboratory	Blood coagulating test	aPTT		Text
141	LB	Laboratory	Blood coagulating test	clinical significance		Radio		1="Yes" 2="No"
142	LB	Laboratory	Urine β-HCG testing (for fertile women)	β-HCG		Text
143	LB	Laboratory	Urine β-HCG testing (for fertile women)	clinical significance		Radio		1="Yes" 2="No"
144	MH	Medical History	Medical History	Disease name/surgery name		Text
145	MH	Medical History	Medical History	Start Date		Date	yyyy-MM-dd
146	MH	Medical History	Medical History	Stop Date		Date	yyyy-MM-dd
147	MH	Medical History	Medical History	Whether the drug continues		Dropdown		O="Ongoing"
148	PE	Physical Examination	Physical Examination	Height	cm	Text
149	PE	Physical Examination	Physical Examination	Weight	kg	Text
150	PT	Pregnancy test	Pregnancy	Has the subject been tested for pregnancy?		Radio		1="Yes" 2="No" 3="Not applicable(Male or post-menopausal (natural or surgical) female)"
151	PT	Pregnancy test	Pregnancy	Test results		Radio		1="Positive" 2="Negative"
152	SV	Unscheduled Visit	Unscheduled Visit	Reason for visit		Text
153	VS	Vital Sign	Vital Sign	systolic blood pressure	mmHg	Text
154	VS	Vital Sign	Vital Sign	diastolic blood pressure	mmHg	Text
155	VS	Vital Sign	Vital Sign	Pulse	beats per minute	Text

## Sheet: Common variables 
Common Variables
No	Variables	Description	Category
1	SiteID	Site Number
2	SN	Screening Number
3	EN	Enrollment Number
4	Arms	Treatment Group	All
5	Visit	Visit	Visit 1, Visit 2, Visit 3, Visit 4, Study Conclusion, UnScheduled Visit, Adverse Event, Concomitant Medication
6	CRFStatus	CRF Status
7	CRF_Checker	CRF Checker(ND, NA)	CRF Header Checker(ND, NA)
8	CRF_Reason	CRF Checker Reason	CRF Header Checker Reason
9	CRF_Comment	CRF Comment	CRF Header Comment
10	GridNo	Grid Number

## Sheet: TRT
EN	GROUP
R101	MegaShield (Test device)
R102	Guardix-SG (Control device)
R103	MegaShield (Test device)
R104	Guardix-SG (Control device)
R105	Guardix-SG (Control device)
R106	Guardix-SG (Control device)
R107	MegaShield (Test device)
R108	MegaShield (Test device)
R109	MegaShield (Test device)
R110	Guardix-SG (Control device)
R111	MegaShield (Test device)
R112	Guardix-SG (Control device)
R113	MegaShield (Test device)
R114	Guardix-SG (Control device)
R115	MegaShield (Test device)
R116	Guardix-SG (Control device)
R117	Guardix-SG (Control device)
R118	MegaShield (Test device)
R119	Guardix-SG (Control device)
R120	MegaShield (Test device)
R121	MegaShield (Test device)
R122	MegaShield (Test device)
R123	Guardix-SG (Control device)
R124	Guardix-SG (Control device)
R125	Guardix-SG (Control device)
R126	MegaShield (Test device)
R127	MegaShield (Test device)
R128	Guardix-SG (Control device)
R129	Guardix-SG (Control device)
R130	MegaShield (Test device)
R131	Guardix-SG (Control device)
R132	Guardix-SG (Control device)
R133	MegaShield (Test device)
R134	MegaShield (Test device)
R135	Guardix-SG (Control device)
R136	MegaShield (Test device)
R137	Guardix-SG (Control device)
R138	Guardix-SG (Control device)
R139	MegaShield (Test device)
R140	MegaShield (Test device)
R141	Guardix-SG (Control device)
R142	MegaShield (Test device)
R143	Guardix-SG (Control device)
R144	MegaShield (Test device)
R145	Guardix-SG (Control device)
R146	MegaShield (Test device)
R147	MegaShield (Test device)
R148	Guardix-SG (Control device)
R149	Guardix-SG (Control device)
R150	Guardix-SG (Control device)
R151	MegaShield (Test device)
R152	MegaShield (Test device)
R153	Guardix-SG (Control device)
R154	Guardix-SG (Control device)
R155	MegaShield (Test device)
R156	MegaShield (Test device)
R157	MegaShield (Test device)
R158	Guardix-SG (Control device)
R159	Guardix-SG (Control device)
R160	MegaShield (Test device)
R161	MegaShield (Test device)
R162	Guardix-SG (Control device)
R163	Guardix-SG (Control device)
R164	MegaShield (Test device)
R165	MegaShield (Test device)
R166	Guardix-SG (Control device)
R167	Guardix-SG (Control device)
R168	Guardix-SG (Control device)
R169	MegaShield (Test device)
R170	MegaShield (Test device)
R171	Guardix-SG (Control device)
R172	Guardix-SG (Control device)
R173	MegaShield (Test device)
R174	MegaShield (Test device)
R175	Guardix-SG (Control device)
R176	MegaShield (Test device)
R177	MegaShield (Test device)
R178	Guardix-SG (Control device)
R179	MegaShield (Test device)
R180	Guardix-SG (Control device)
R181	MegaShield (Test device)
R182	Guardix-SG (Control device)
R183	Guardix-SG (Control device)
R184	MegaShield (Test device)
R201	MegaShield (Test device)
R202	Guardix-SG (Control device)
R203	Guardix-SG (Control device)
R204	MegaShield (Test device)
R205	Guardix-SG (Control device)
R206	MegaShield (Test device)
R207	Guardix-SG (Control device)
R208	Guardix-SG (Control device)
R209	MegaShield (Test device)
R210	MegaShield (Test device)
R211	Guardix-SG (Control device)
R212	MegaShield (Test device)
R213	Guardix-SG (Control device)
R214	MegaShield (Test device)
R215	MegaShield (Test device)
R216	Guardix-SG (Control device)
R217	Guardix-SG (Control device)
R218	Guardix-SG (Control device)
R219	MegaShield (Test device)
R220	MegaShield (Test device)
R221	Guardix-SG (Control device)
R222	Guardix-SG (Control device)
R223	MegaShield (Test device)
R224	MegaShield (Test device)
R225	Guardix-SG (Control device)
R226	MegaShield (Test device)
R227	Guardix-SG (Control device)
R228	MegaShield (Test device)
R229	Guardix-SG (Control device)
R230	MegaShield (Test device)
R231	MegaShield (Test device)
R232	MegaShield (Test device)
R233	MegaShield (Test device)
R234	Guardix-SG (Control device)
R235	Guardix-SG (Control device)
R236	Guardix-SG (Control device)
R237	Guardix-SG (Control device)
R238	Guardix-SG (Control device)
R239	MegaShield (Test device)
R240	MegaShield (Test device)
R241	MegaShield (Test device)
R242	Guardix-SG (Control device)
R243	MegaShield (Test device)
R244	Guardix-SG (Control device)
R245	MegaShield (Test device)
R246	MegaShield (Test device)
R247	Guardix-SG (Control device)
R248	MegaShield (Test device)
R249	Guardix-SG (Control device)
R250	Guardix-SG (Control device)
R251	Guardix-SG (Control device)
R252	MegaShield (Test device)
R253	Guardix-SG (Control device)
R254	Guardix-SG (Control device)
R255	MegaShield (Test device)
R256	MegaShield (Test device)
R257	Guardix-SG (Control device)
R258	MegaShield (Test device)
R259	Guardix-SG (Control device)
R260	MegaShield (Test device)
R301	Guardix-SG (Control device)
R302	Guardix-SG (Control device)
R303	MegaShield (Test device)
R304	MegaShield (Test device)
R305	Guardix-SG (Control device)
R306	MegaShield (Test device)
R307	MegaShield (Test device)
R308	Guardix-SG (Control device)
R309	MegaShield (Test device)
R310	Guardix-SG (Control device)
R311	MegaShield (Test device)
R312	Guardix-SG (Control device)
R313	MegaShield (Test device)
R314	Guardix-SG (Control device)
R315	MegaShield (Test device)
R316	Guardix-SG (Control device)
R317	Guardix-SG (Control device)
R318	MegaShield (Test device)
R319	Guardix-SG (Control device)
R320	MegaShield (Test device)
R321	MegaShield (Test device)
R322	Guardix-SG (Control device)
R323	Guardix-SG (Control device)
R324	MegaShield (Test device)
R325	Guardix-SG (Control device)
R326	MegaShield (Test device)
R327	MegaShield (Test device)
R328	Guardix-SG (Control device)
R329	Guardix-SG (Control device)
R330	MegaShield (Test device)
R331	Guardix-SG (Control device)
R332	MegaShield (Test device)
R333	Guardix-SG (Control device)
R334	MegaShield (Test device)
R335	MegaShield (Test device)
R336	Guardix-SG (Control device)
R337	MegaShield (Test device)
R338	Guardix-SG (Control device)
R339	MegaShield (Test device)
R340	Guardix-SG (Control device)
R341	Guardix-SG (Control device)
R342	Guardix-SG (Control device)
R343	MegaShield (Test device)
R344	MegaShield (Test device)
R345	Guardix-SG (Control device)
R346	Guardix-SG (Control device)
R347	Guardix-SG (Control device)
R348	MegaShield (Test device)
R349	MegaShield (Test device)
R350	MegaShield (Test device)
R351	MegaShield (Test device)
R352	MegaShield (Test device)
R353	Guardix-SG (Control device)
R354	Guardix-SG (Control device)
R355	Guardix-SG (Control device)
R356	MegaShield (Test device)
R357	MegaShield (Test device)
R358	Guardix-SG (Control device)
R359	MegaShield (Test device)
R360	Guardix-SG (Control device)
R185	MegaShield (Test device)
R186	Guardix-SG (Control device)
R187	Guardix-SG (Control device)
R188	Guardix-SG (Control device)
R189	MegaShield (Test device)
R190	MegaShield (Test device)

## Sheet: ADSL
No	SN	EN	ITT set (O/X)	mITT set (O/X)	PP set (O/X)	Reasons for not including analysis groups	Screening test_failed	Application of anti-adhesion	Esophagography_collection	Study_discontinuation	Reason for discontinuation
1	S01-001	R101	O	O	O		No	Yes	Yes	No
2	S01-002	R102	O	O	O		No	Yes	Yes	No
3	S01-003	R103	O	O	O		No	Yes	Yes	No
4	S01-004	R105	O	O	O		No	Yes	Yes	No
5	S01-005	R104	O	O	O		No	Yes	Yes	No
6	S01-006	R107	O	O	O		No	Yes	Yes	No
7	S01-007	R106	O	O	O		No	Yes	Yes	No
8	S01-008	R108	O	O	O		No	Yes	Yes	No
9	S01-009	R109	O	O	O		No	Yes	Yes	No
10	S01-010	R111	O	O	O		No	Yes	Yes	No
11	S01-011	R110	O	O	O		No	Yes	Yes	No
12	S01-012	R112	O	O	O		No	Yes	Yes	No
13	S01-013	R113	O	O	O		No	Yes	Yes	No
14	S01-014	R114	O	O	O		No	Yes	Yes	No
15	S01-015	R115	O	O	O		No	Yes	Yes	No
16	S01-016	R116	O	O	O		No	Yes	Yes	No
17	S01-017	R117	O	O	O		No	Yes	Yes	No
18	S01-018	R118	O	O	O		No	Yes	Yes	No
19	S01-019	R119	O	O	O		No	Yes	Yes	No
20	S01-020	R126	O	O	O		No	Yes	Yes	No
21	S01-021	R120	O	O	O		No	Yes	Yes	No
22	S01-022	R121	O	O	O		No	Yes	Yes	No
23	S01-023	R122	O	O	O		No	Yes	Yes	No
24	S01-024	R123	O	O	O		No	Yes	Yes	No
25	S01-025	R124	O	O	O		No	Yes	Yes	No
26	S01-026	R125	O	O	O		No	Yes	Yes	No
27	S01-027	R128	O	O	O		No	Yes	Yes	No
28	S01-028	R127	O	O	O		No	Yes	Yes	No
29	S01-029	R129	O	O	O		No	Yes	Yes	No
30	S01-030	R130	O	O	O		No	Yes	Yes	No
31	S01-031	R134	O	O	O		No	Yes	Yes	No
32	S01-032	R131	O	O	O		No	Yes	Yes	No
33	S01-033	R132	O	O	O		No	Yes	Yes	No
34	S01-034	R133	O	O	O		No	Yes	Yes	No
35	S01-035	R135	O	O	O		No	Yes	Yes	No
36	S01-036	R140	O	O	O		No	Yes	Yes	No
37	S01-037	R136	O	O	O		No	Yes	Yes	No
38	S01-038	R137	O	O	O		No	Yes	Yes	No
39	S01-039	R138	O	O	O		No	Yes	Yes	No
40	S01-040	R139	O	O	O		No	Yes	Yes	No
41	S01-041	R141	O	O	O		No	Yes	Yes	No
42	S01-042	R144	O	O	O		No	Yes	Yes	No
43	S01-043	R143	O	O	O		No	Yes	Yes	No
44	S01-044	R142	O	O	O		No	Yes	Yes	No
45	S01-045	R145	O	O	O		No	Yes	Yes	No
46	S01-046	R146	O	O	O		No	Yes	Yes	No
47	S01-047	R153	O	O	O		No	Yes	Yes	No
48	S01-048	NA	X	X	X	Screening fail	Yes	NA	NA	NA
49	S01-049	NA	X	X	X	Screening fail	Yes	NA	NA	NA
50	S01-050	R147	O	O	O		No	Yes	Yes	No
51	S01-051	R148	O	O	O		No	Yes	Yes	No
52	S01-052	R150	O	O	O		No	Yes	Yes	No
53	S01-053	R149	O	O	O		No	Yes	Yes	No
54	S01-054	R151	O	O	O		No	Yes	Yes	No
55	S01-055	R154	O	O	O		No	Yes	Yes	No
56	S01-056	R152	O	O	O		No	Yes	Yes	No
57	S01-057	R155	O	O	O		No	Yes	Yes	No
58	S01-058	R156	O	O	O		No	Yes	Yes	No
59	S01-059	R157	O	O	O		No	Yes	Yes	No
60	S01-060	R159	O	O	O		No	Yes	Yes	No
61	S01-061	R158	O	O	O		No	Yes	Yes	No
62	S01-062	R160	O	O	O		No	Yes	Yes	No
63	S01-063	R161	O	O	O		No	Yes	Yes	No
64	S01-064	R162	O	O	O		No	Yes	Yes	No
65	S01-065	R163	O	O	O		No	Yes	Yes	No
66	S01-066	R164	O	O	O		No	Yes	Yes	No
67	S01-067	R165	O	O	O		No	Yes	Yes	No
68	S01-068	R166	O	O	O		No	Yes	Yes	No
69	S01-069	R167	O	O	O		No	Yes	Yes	No
70	S01-070	R168	O	O	O		No	Yes	Yes	No
71	S01-071	R169	O	O	O		No	Yes	Yes	No
72	S01-072	R170	O	O	O		No	Yes	Yes	No
101	S02-001	R201	O	O	O		No	Yes	Yes	No
102	S02-002	NA	X	X	X	Screening fail	Yes	NA	NA	NA
103	S02-003	NA	X	X	X	Screening fail	Yes	NA	NA	NA
104	S02-004	R204	O	X	X	No primary efficacy endpoint evaluation	No	Yes	NA	Yes	FlU loss fail
105	S02-005	R205	O	O	O		No	Yes	Yes	No
106	S02-006	R202	O	O	O		No	Yes	Yes	No
107	S02-007	NA	X	X	X	Screening fail	Yes	NA	NA	NA
108	S02-008	NA	X	X	X	Screening fail	Yes	NA	NA	NA
109	S02-009	NA	X	X	X	Screening fail	Yes	NA	NA	NA
110	S02-010	NA	X	X	X	Screening fail	Yes	NA	NA	NA
111	S02-011	R203	O	O	O		No	Yes	Yes	No
112	S02-012	R206	O	O	O		No	Yes	Yes	No
113	S02-013	R207	O	O	O		No	Yes	Yes	No
114	S02-014	R208	O	O	O		No	Yes	Yes	No
115	S02-015	NA	X	X	X	Screening fail	Yes	NA	NA	NA
116	S02-016	R209	O	O	O		No	Yes	Yes	No
117	S02-017	NA	X	X	X	Screening fail	Yes	NA	NA	NA
118	S02-018	R211	O	O	O		No	Yes	Yes	No
119	S02-019	R210	O	O	O		No	Yes	Yes	No
120	S02-020	NA	X	X	X	Screening fail	Yes	NA	NA	NA
121	S02-021	R212	O	O	O		No	Yes	Yes	No
122	S02-022	R213	O	O	O		No	Yes	Yes	No
123	S02-023	R214	O	O	O		No	Yes	Yes	No
124	S02-024	NA	X	X	X	Screening fail	Yes	NA	NA	NA
125	S02-025	NA	X	X	X	Screening fail	Yes	NA	NA	NA
126	S02-026	R215	O	O	O		No	Yes	Yes	No
127	S02-027	R216	O	O	O		No	Yes	Yes	No
128	S02-028	R217	O	O	O		No	Yes	Yes	No
129	S02-029	R218	O	O	O		No	Yes	Yes	No
130	S02-030	R221	O	O	O		No	Yes	Yes	No
131	S02-031	R220	O	O	O		No	Yes	Yes	No
132	S02-032	R219	O	O	O		No	Yes	Yes	No
133	S02-033	R222	O	O	O		No	Yes	Yes	No
134	S02-034	R223	O	X	X	No primary efficacy endpoint evaluation	No	Yes	No	No
135	S02-035	R224	O	X	X	No primary efficacy endpoint evaluation	No	Yes	No	No
136	S02-036	R226	O	O	O		No	Yes	Yes	No
137	S02-037	R225	O	O	O		No	Yes	Yes	No
138	S02-038	R227	O	O	O		No	Yes	Yes	No
139	S02-039	R228	O	O	O		No	Yes	Yes	No
140	S02-040	R229	O	O	O		No	Yes	Yes	No
141	S02-041	R231	O	O	O		No	Yes	Yes	No
142	S02-042	R232	O	O	O		No	Yes	Yes	No
143	S02-043	R234	O	O	O		No	Yes	Yes	No
144	S02-044	R235	O	O	O		No	Yes	Yes	No
145	S02-045	R230	O	O	O		No	Yes	Yes	No
146	S02-046	R238	O	O	O		No	Yes	Yes	No
147	S02-047	R236	O	O	O		No	Yes	Yes	No
148	S02-048	R233	O	O	O		No	Yes	Yes	No
149	S02-049	R237	O	O	O		No	Yes	Yes	No
150	S02-050	R239	O	O	O		No	Yes	Yes	No
151	S02-051	R240	O	O	O		No	Yes	Yes	No
152	S02-052	R241	O	O	O		No	Yes	Yes	No
153	S02-053	R242	O	O	O		No	Yes	Yes	No
154	S02-054	R243	O	O	O		No	Yes	Yes	No
155	S02-055	R244	O	O	O		No	Yes	Yes	No
156	S02-056	NA	X	X	X	Screening fail	Yes	NA	NA	NA
73	S03-001	R301	O	X	X	No primary efficacy endpoint evaluation	No	Yes	NA	No
74	S03-002	R302	O	X	X	No primary efficacy endpoint evaluation	No	Yes	NA	No
75	S03-003	R303	O	X	X	No primary efficacy endpoint evaluation	No	Yes	NA	No
76	S03-004	R304	O	X	X	No primary efficacy endpoint evaluation	No	Yes	NA	No
77	S03-005	R305	O	X	X	No primary efficacy endpoint evaluation	No	Yes	NA	Yes	subject's withdraw ICF
78	S03-006	R306	O	X	X	No primary efficacy endpoint evaluation	No	Yes	NA	No
79	S03-007	R307	O	X	X	No primary efficacy endpoint evaluation	No	Yes	NA	No
80	S03-008	NA	X	X	X	Screening fail	Yes	NA	NA	NA
81	S03-009	R308	O	X	X	No primary efficacy endpoint evaluation	No	Yes	NA	No
82	S03-010	R309	O	X	X	No primary efficacy endpoint evaluation	No	Yes	NA	No
83	S03-011	R310	O	X	X	No primary efficacy endpoint evaluation	No	Yes	NA	No
84	S03-012	R312	O	O	O		No	Yes	Yes	No
85	S03-013	R311	O	O	O		No	Yes	Yes	No
86	S03-014	R314	O	O	O		No	Yes	Yes	No
87	S03-015	R313	O	O	O		No	Yes	Yes	No
88	S03-016	R316	O	O	O		No	Yes	Yes	No
89	S03-017	R315	O	O	O		No	Yes	Yes	No
90	S03-018	NA	X	X	X	Screening fail	Yes	NA	NA	NA
91	S03-019	R317	O	O	O		No	Yes	Yes	No
92	S03-020	R318	O	O	O		No	Yes	Yes	No
93	S03-021	R319	O	O	O		No	Yes	Yes	No
94	S03-022	R320	O	O	O		No	Yes	Yes	No
95	S03-023	R321	O	O	O		No	Yes	Yes	No
96	S03-024	R322	O	O	O		No	Yes	Yes	No
97	S03-025	R323	O	O	O		No	Yes	Yes	No
98	S03-026	R324	O	O	X	Administration of drugs prohibited from concurrent use	No	Yes	Yes	No
99	S03-027	R325	O	O	O		No	Yes	Yes	No
100	S03-028	R326	O	O	O		No	Yes	Yes	No

## Sheet: AC
SN	EN	Visit	CRF	CRFStatus	Did the subject take any medications or are they currently taking any medications within 4 weeks prior to participating in this clinical trial?	Did the subject have any new concomitant medications compared to the previous visit?	After surgery, did the subject have any newly developed adverse reactions?
S01-001	R101	Visit 1	CM Question	SIGN			Yes
S01-001	R101	Visit 2	AE CM Question	SIGN	Yes	Yes
S01-001	R101	Visit 3	AE CM Question	SIGN	Yes	Yes
S01-001	R101	Visit 4	AE CM Question	SIGN	No	No
S01-001	R101	UnScheduled Visit	AE CM Question	SIGN	Yes	Yes
S01-002	R102	Visit 1	CM Question	SIGN			No
S01-002	R102	Visit 2	AE CM Question	SIGN	Yes	Yes
S01-002	R102	Visit 3	AE CM Question	SIGN	Yes	Yes
S01-002	R102	Visit 4	AE CM Question	SIGN	Yes	Yes
S01-003	R103	Visit 1	CM Question	SIGN			Yes
S01-003	R103	Visit 2	AE CM Question	SIGN	Yes	Yes
S01-003	R103	Visit 3	AE CM Question	SIGN	Yes	Yes
S01-003	R103	Visit 4	AE CM Question	SIGN	Yes	No
S01-004	R105	Visit 1	CM Question	SIGN			Yes
S01-004	R105	Visit 2	AE CM Question	SIGN	Yes	Yes
S01-004	R105	Visit 3	AE CM Question	SIGN	Yes	Yes
S01-004	R105	Visit 4	AE CM Question	SIGN	Yes	Yes
S01-005	R104	Visit 1	CM Question	SIGN			No
S01-005	R104	Visit 2	AE CM Question	SIGN	Yes	Yes
S01-005	R104	Visit 3	AE CM Question	SIGN	Yes	Yes
S01-005	R104	Visit 4	AE CM Question	SIGN	Yes	No
S01-006	R107	Visit 1	CM Question	SIGN			Yes
S01-006	R107	Visit 2	AE CM Question	SIGN	Yes	Yes
S01-006	R107	Visit 3	AE CM Question	SIGN	Yes	Yes
S01-006	R107	Visit 4	AE CM Question	SIGN	Yes	No
S01-007	R106	Visit 1	CM Question	SIGN			No
S01-007	R106	Visit 2	AE CM Question	SIGN	Yes	Yes
S01-007	R106	Visit 3	AE CM Question	SIGN	Yes	Yes
S01-007	R106	Visit 4	AE CM Question	SIGN	Yes	No
S01-008	R108	Visit 1	CM Question	SIGN			Yes
S01-008	R108	Visit 2	AE CM Question	SIGN	Yes	Yes
S01-008	R108	Visit 3	AE CM Question	SIGN	Yes	Yes
S01-008	R108	Visit 4	AE CM Question	SIGN	Yes	No
S01-009	R109	Visit 1	CM Question	SIGN			Yes
S01-009	R109	Visit 2	AE CM Question	SIGN	Yes	Yes
S01-009	R109	Visit 3	AE CM Question	SIGN	Yes	Yes
S01-009	R109	Visit 4	AE CM Question	SIGN	Yes	No
S01-010	R111	Visit 1	CM Question	SIGN			Yes
S01-010	R111	Visit 2	AE CM Question	SIGN	Yes	Yes
S01-010	R111	Visit 3	AE CM Question	SIGN	Yes	Yes
S01-010	R111	Visit 4	AE CM Question	SIGN	Yes	Yes
S01-010	R111	UnScheduled Visit	AE CM Question	SIGN	No	No
S01-010	R111	UnScheduled Visit	AE CM Question	SIGN	No	No
S01-010	R111	UnScheduled Visit	AE CM Question	SIGN	Yes	Yes
S01-010	R111	UnScheduled Visit	AE CM Question	SIGN	Yes	Yes
S01-011	R110	Visit 1	CM Question	SIGN			No
S01-011	R110	Visit 2	AE CM Question	SIGN	Yes	Yes
S01-011	R110	Visit 3	AE CM Question	SIGN	Yes	Yes
S01-011	R110	Visit 4	AE CM Question	SIGN	Yes	No
S01-012	R112	Visit 1	CM Question	SIGN			No
S01-012	R112	Visit 2	AE CM Question	SIGN	Yes	Yes
S01-012	R112	Visit 3	AE CM Question	SIGN	Yes	Yes
S01-012	R112	Visit 4	AE CM Question	SIGN	Yes	No
S01-013	R113	Visit 1	CM Question	SIGN			Yes
S01-013	R113	Visit 2	AE CM Question	SIGN	Yes	Yes
S01-013	R113	Visit 3	AE CM Question	SIGN	Yes	Yes
S01-013	R113	Visit 4	AE CM Question	SIGN	Yes	No
S01-014	R114	Visit 1	CM Question	SIGN			Yes
S01-014	R114	Visit 2	AE CM Question	SIGN	Yes	Yes
S01-014	R114	Visit 3	AE CM Question	SIGN	Yes	Yes
S01-014	R114	Visit 4	AE CM Question	SIGN	Yes	No
S01-015	R115	Visit 1	CM Question	SIGN			No
S01-015	R115	Visit 2	AE CM Question	SIGN	Yes	Yes
S01-015	R115	Visit 3	AE CM Question	SIGN	Yes	Yes
S01-015	R115	Visit 4	AE CM Question	SIGN	Yes	No
S01-016	R116	Visit 1	CM Question	SIGN			No
S01-016	R116	Visit 2	AE CM Question	SIGN	Yes	Yes
S01-016	R116	Visit 3	AE CM Question	SIGN	Yes	Yes
S01-016	R116	Visit 4	AE CM Question	SIGN	Yes	No
S01-017	R117	Visit 1	CM Question	SIGN			Yes
S01-017	R117	Visit 2	AE CM Question	SIGN	Yes	Yes
S01-017	R117	Visit 3	AE CM Question	SIGN	Yes	Yes
S01-017	R117	Visit 4	AE CM Question	SIGN	Yes	No
S01-018	R118	Visit 1	CM Question	SIGN			No
S01-018	R118	Visit 2	AE CM Question	SIGN	Yes	Yes
S01-018	R118	Visit 3	AE CM Question	SIGN	Yes	Yes
S01-018	R118	Visit 4	AE CM Question	SIGN	Yes	No
S01-019	R119	Visit 1	CM Question	SIGN			Yes
S01-019	R119	Visit 2	AE CM Question	SIGN	Yes	Yes
S01-019	R119	Visit 3	AE CM Question	SIGN	Yes	Yes
S01-019	R119	Visit 4	AE CM Question	SIGN	Yes	No
S01-020	R126	Visit 1	CM Question	SIGN			Yes
S01-020	R126	Visit 2	AE CM Question	SIGN	Yes	Yes
S01-020	R126	Visit 3	AE CM Question	SIGN	Yes	Yes
S01-020	R126	Visit 4	AE CM Question	SIGN	Yes	No
S01-021	R120	Visit 1	CM Question	SIGN			Yes
S01-021	R120	Visit 2	AE CM Question	SIGN	Yes	Yes
S01-021	R120	Visit 3	AE CM Question	SIGN	Yes	Yes
S01-021	R120	Visit 4	AE CM Question	SIGN	Yes	No
S01-022	R121	Visit 1	CM Question	SIGN			No
S01-022	R121	Visit 2	AE CM Question	SIGN	Yes	Yes
S01-022	R121	Visit 3	AE CM Question	SIGN	Yes	No
S01-022	R121	Visit 4	AE CM Question	SIGN	Yes	No
S01-023	R122	Visit 1	CM Question	SIGN			No
S01-023	R122	Visit 2	AE CM Question	SIGN	Yes	Yes
S01-023	R122	Visit 3	AE CM Question	SIGN	Yes	Yes
S01-023	R122	Visit 4	AE CM Question	SIGN	Yes	No
S01-024	R123	Visit 1	CM Question	SIGN			No
S01-024	R123	Visit 2	AE CM Question	SIGN	Yes	Yes
S01-024	R123	Visit 3	AE CM Question	SIGN	Yes	No
S01-024	R123	Visit 4	AE CM Question	SIGN	Yes	No
S01-025	R124	Visit 1	CM Question	SIGN			No
S01-025	R124	Visit 2	AE CM Question	SIGN	Yes	Yes
S01-025	R124	Visit 3	AE CM Question	SIGN	Yes	Yes
S01-025	R124	Visit 4	AE CM Question	SIGN	Yes	Yes
S01-025	R124	UnScheduled Visit	AE CM Question	SIGN	No	No
S01-026	R125	Visit 1	CM Question	SIGN			No
S01-026	R125	Visit 2	AE CM Question	SIGN	Yes	Yes
S01-026	R125	Visit 3	AE CM Question	SIGN	Yes	Yes
S01-026	R125	Visit 4	AE CM Question	SIGN	Yes	No
S01-027	R128	Visit 1	CM Question	SIGN			Yes
S01-027	R128	Visit 2	AE CM Question	SIGN	Yes	Yes
S01-027	R128	Visit 3	AE CM Question	SIGN	Yes	Yes
S01-027	R128	Visit 4	AE CM Question	SIGN	No	No
S01-028	R127	Visit 1	CM Question	SIGN			No
S01-028	R127	Visit 2	AE CM Question	SIGN	Yes	Yes
S01-028	R127	Visit 3	AE CM Question	SIGN	Yes	Yes
S01-028	R127	Visit 4	AE CM Question	SIGN	No	No
S01-029	R129	Visit 1	CM Question	SIGN			Yes
S01-029	R129	Visit 2	AE CM Question	SIGN	Yes	Yes
S01-029	R129	Visit 3	AE CM Question	SIGN	Yes	Yes
S01-029	R129	Visit 4	AE CM Question	SIGN	Yes	No
S01-030	R130	Visit 1	CM Question	SIGN			No
S01-030	R130	Visit 2	AE CM Question	SIGN	Yes	Yes
S01-030	R130	Visit 3	AE CM Question	SIGN	Yes	Yes
S01-030	R130	Visit 4	AE CM Question	SIGN	No	No
S01-031	R134	Visit 1	CM Question	SIGN			Yes
S01-031	R134	Visit 2	AE CM Question	SIGN	Yes	Yes
S01-031	R134	Visit 3	AE CM Question	SIGN	Yes	No
S01-031	R134	Visit 4	AE CM Question	SIGN	No	No
S01-032	R131	Visit 1	CM Question	SIGN			No
S01-032	R131	Visit 2	AE CM Question	SIGN	Yes	Yes
S01-032	R131	Visit 3	AE CM Question	SIGN	Yes	No
S01-032	R131	Visit 4	AE CM Question	SIGN	No	No
S01-033	R132	Visit 1	CM Question	SIGN			No
S01-033	R132	Visit 2	AE CM Question	SIGN	Yes	Yes
S01-033	R132	Visit 3	AE CM Question	SIGN	Yes	No
S01-033	R132	Visit 4	AE CM Question	SIGN	No	No
S01-034	R133	Visit 1	CM Question	SIGN			No
S01-034	R133	Visit 2	AE CM Question	SIGN	Yes	Yes
S01-034	R133	Visit 3	AE CM Question	SIGN	Yes	Yes
S01-034	R133	Visit 4	AE CM Question	SIGN	Yes	No
S01-035	R135	Visit 1	CM Question	SIGN			No
S01-035	R135	Visit 2	AE CM Question	SIGN	Yes	Yes
S01-035	R135	Visit 3	AE CM Question	SIGN	Yes	Yes
S01-035	R135	Visit 4	AE CM Question	SIGN	No	No
S01-036	R140	Visit 1	CM Question	SIGN			No
S01-036	R140	Visit 2	AE CM Question	SIGN	Yes	Yes
S01-036	R140	Visit 3	AE CM Question	SIGN	Yes	Yes
S01-036	R140	Visit 4	AE CM Question	SIGN	No	No
S01-037	R136	Visit 1	CM Question	SIGN			No
S01-037	R136	Visit 2	AE CM Question	SIGN	Yes	Yes
S01-037	R136	Visit 3	AE CM Question	SIGN	Yes	No
S01-037	R136	Visit 4	AE CM Question	SIGN	Yes	No
S01-038	R137	Visit 1	CM Question	SIGN			Yes
S01-038	R137	Visit 2	AE CM Question	SIGN	Yes	Yes
S01-038	R137	Visit 3	AE CM Question	SIGN	Yes	No
S01-038	R137	Visit 4	AE CM Question	SIGN	No	No
S01-039	R138	Visit 1	CM Question	SIGN			No
S01-039	R138	Visit 2	AE CM Question	SIGN	Yes	Yes
S01-039	R138	Visit 3	AE CM Question	SIGN	Yes	No
S01-039	R138	Visit 4	AE CM Question	SIGN	No	No
S01-040	R139	Visit 1	CM Question	SIGN			No
S01-040	R139	Visit 2	AE CM Question	SIGN	Yes	Yes
S01-040	R139	Visit 3	AE CM Question	SIGN	Yes	No
S01-040	R139	Visit 4	AE CM Question	SIGN	No	No
S01-041	R141	Visit 1	CM Question	SIGN			No
S01-041	R141	Visit 2	AE CM Question	SIGN	Yes	Yes
S01-041	R141	Visit 3	AE CM Question	SIGN	Yes	No
S01-041	R141	Visit 4	AE CM Question	SIGN	No	No
S01-042	R144	Visit 1	CM Question	SIGN			No
S01-042	R144	Visit 2	AE CM Question	SIGN	Yes	Yes
S01-042	R144	Visit 3	AE CM Question	SIGN	Yes	No
S01-042	R144	Visit 4	AE CM Question	SIGN	Yes	No
S01-043	R143	Visit 1	CM Question	SIGN			Yes
S01-043	R143	Visit 2	AE CM Question	SIGN	Yes	Yes
S01-043	R143	Visit 3	AE CM Question	SIGN	Yes	No
S01-043	R143	Visit 4	AE CM Question	SIGN	No	No
S01-044	R142	Visit 1	CM Question	SIGN			Yes
S01-044	R142	Visit 2	AE CM Question	SIGN	Yes	Yes
S01-044	R142	Visit 3	AE CM Question	SIGN	Yes	No
S01-044	R142	Visit 4	AE CM Question	SIGN	No	Yes
S01-044	R142	UnScheduled Visit	AE CM Question	SIGN	No	No
S01-045	R145	Visit 1	CM Question	SIGN			No
S01-045	R145	Visit 2	AE CM Question	SIGN	Yes	Yes
S01-045	R145	Visit 3	AE CM Question	SIGN	Yes	No
S01-045	R145	Visit 4	AE CM Question	SIGN	No	No
S01-046	R146	Visit 1	CM Question	SIGN			No
S01-046	R146	Visit 2	AE CM Question	SIGN	Yes	Yes
S01-046	R146	Visit 3	AE CM Question	SIGN	Yes	No
S01-046	R146	Visit 4	AE CM Question	SIGN	Yes	No
S01-047	R153	Visit 1	CM Question	SIGN			No
S01-047	R153	Visit 2	AE CM Question	SIGN	Yes	Yes
S01-047	R153	Visit 3	AE CM Question	SIGN	Yes	No
S01-047	R153	Visit 4	AE CM Question	SIGN	No	No
S01-048	NA048	Visit 1	CM Question	SIGN			No
S01-049	NA049	Visit 1	CM Question	SIGN			Yes
S01-050	R147	Visit 1	CM Question	SIGN			No
S01-050	R147	Visit 2	AE CM Question	SIGN	Yes	Yes
S01-050	R147	Visit 3	AE CM Question	SIGN	Yes	No
S01-050	R147	Visit 4	AE CM Question	SIGN	No	No
S01-051	R148	Visit 1	CM Question	SIGN			No
S01-051	R148	Visit 2	AE CM Question	SIGN	Yes	Yes
S01-051	R148	Visit 3	AE CM Question	SIGN	Yes	No
S01-051	R148	Visit 4	AE CM Question	SIGN	No	No
S01-052	R150	Visit 1	CM Question	SIGN			No
S01-052	R150	Visit 2	AE CM Question	SIGN	Yes	Yes
S01-052	R150	Visit 3	AE CM Question	SIGN	Yes	No
S01-052	R150	Visit 4	AE CM Question	SIGN	No	No
S01-053	R149	Visit 1	CM Question	SIGN			Yes
S01-053	R149	Visit 2	AE CM Question	SIGN	Yes	Yes
S01-053	R149	Visit 3	AE CM Question	SIGN	Yes	No
S01-053	R149	Visit 4	AE CM Question	SIGN	Yes	No
S01-054	R151	Visit 1	CM Question	SIGN			No
S01-054	R151	Visit 2	AE CM Question	SIGN	Yes	Yes
S01-054	R151	Visit 3	AE CM Question	SIGN	Yes	No
S01-054	R151	Visit 4	AE CM Question	SIGN	No	No
S01-055	R154	Visit 1	CM Question	SIGN			No
S01-055	R154	Visit 2	AE CM Question	SIGN	Yes	Yes
S01-055	R154	Visit 3	AE CM Question	SIGN	Yes	Yes
S01-055	R154	Visit 4	AE CM Question	SIGN	No	No
S01-056	R152	Visit 1	CM Question	SIGN			Yes
S01-056	R152	Visit 2	AE CM Question	SIGN	Yes	Yes
S01-056	R152	Visit 3	AE CM Question	SIGN	Yes	No
S01-056	R152	Visit 4	AE CM Question	SIGN	No	No
S01-057	R155	Visit 1	CM Question	SIGN			Yes
S01-057	R155	Visit 2	AE CM Question	SIGN	Yes	Yes
S01-057	R155	Visit 3	AE CM Question	SIGN	Yes	No
S01-057	R155	Visit 4	AE CM Question	SIGN	No	No
S01-058	R156	Visit 1	CM Question	SIGN			No
S01-058	R156	Visit 2	AE CM Question	SIGN	Yes	Yes
S01-058	R156	Visit 3	AE CM Question	SIGN	Yes	Yes
S01-058	R156	Visit 4	AE CM Question	SIGN	No	No
S01-059	R157	Visit 1	CM Question	SIGN			No
S01-059	R157	Visit 2	AE CM Question	SIGN	Yes	Yes
S01-059	R157	Visit 3	AE CM Question	SIGN	Yes	No
S01-059	R157	Visit 4	AE CM Question	SIGN	No	No
S01-060	R159	Visit 1	CM Question	SIGN			Yes
S01-060	R159	Visit 2	AE CM Question	SIGN	Yes	Yes
S01-060	R159	Visit 3	AE CM Question	SIGN	Yes	Yes
S01-060	R159	Visit 4	AE CM Question	SIGN	No	No
S01-060	R159	UnScheduled Visit	AE CM Question	SIGN	No	No
S01-061	R158	Visit 1	CM Question	SIGN			Yes
S01-061	R158	Visit 2	AE CM Question	SIGN	Yes	Yes
S01-061	R158	Visit 3	AE CM Question	SIGN	Yes	Yes
S01-061	R158	Visit 4	AE CM Question	SIGN	No	No
S01-061	R158	UnScheduled Visit	AE CM Question	SIGN	No	No
S01-062	R160	Visit 1	CM Question	SIGN			No
S01-062	R160	Visit 2	AE CM Question	SIGN	Yes	Yes
S01-062	R160	Visit 3	AE CM Question	SIGN	Yes	No
S01-062	R160	Visit 4	AE CM Question	SIGN	No	No
S01-063	R161	Visit 1	CM Question	SIGN			No
S01-063	R161	Visit 2	AE CM Question	SIGN	Yes	Yes
S01-063	R161	Visit 3	AE CM Question	SIGN	Yes	No
S01-063	R161	Visit 4	AE CM Question	SIGN	No	No
S01-064	R162	Visit 1	CM Question	SIGN			No
S01-064	R162	Visit 2	AE CM Question	SIGN	Yes	Yes
S01-064	R162	Visit 3	AE CM Question	SIGN	Yes	Yes
S01-064	R162	Visit 4	AE CM Question	SIGN	No	No
S01-065	R163	Visit 1	CM Question	SIGN			No
S01-065	R163	Visit 2	AE CM Question	SIGN	Yes	Yes
S01-065	R163	Visit 3	AE CM Question	SIGN	Yes	No
S01-065	R163	Visit 4	AE CM Question	SIGN	No	No
S01-066	R164	Visit 1	CM Question	SIGN			No
S01-066	R164	Visit 2	AE CM Question	SIGN	Yes	Yes
S01-066	R164	Visit 3	AE CM Question	SIGN	Yes	Yes
S01-066	R164	Visit 4	AE CM Question	SIGN	No	No
S01-067	R165	Visit 1	CM Question	SIGN			No
S01-067	R165	Visit 2	AE CM Question	SIGN	Yes	Yes
S01-067	R165	Visit 3	AE CM Question	SIGN	Yes	No
S01-067	R165	Visit 4	AE CM Question	SIGN	No	No
S01-068	R166	Visit 1	CM Question	SIGN			Yes
S01-068	R166	Visit 2	AE CM Question	SIGN	Yes	Yes
S01-068	R166	Visit 3	AE CM Question	SIGN	Yes	No
S01-068	R166	Visit 4	AE CM Question	SIGN	No	No
S01-069	R167	Visit 1	CM Question	SIGN			No
S01-069	R167	Visit 2	AE CM Question	SIGN	Yes	Yes
S01-069	R167	Visit 3	AE CM Question	SIGN	Yes	No
S01-069	R167	Visit 4	AE CM Question	SIGN	No	No
S01-070	R168	Visit 1	CM Question	SIGN			Yes
S01-070	R168	Visit 2	AE CM Question	SIGN	Yes	Yes
S01-070	R168	Visit 3	AE CM Question	SIGN	Yes	No
S01-070	R168	Visit 4	AE CM Question	SIGN	No	No
S01-071	R169	Visit 1	CM Question	SIGN			Yes
S01-071	R169	Visit 2	AE CM Question	SIGN	Yes	Yes
S01-071	R169	Visit 3	AE CM Question	SIGN	Yes	Yes
S01-071	R169	Visit 4	AE CM Question	SIGN	No	No
S01-072	R170	Visit 1	CM Question	SIGN			No
S01-072	R170	Visit 2	AE CM Question	SIGN	Yes	Yes
S01-072	R170	Visit 3	AE CM Question	SIGN	Yes	No
S01-072	R170	Visit 4	AE CM Question	SIGN	No	No
S03-001	R301	Visit 1	CM Question	SIGN			Yes
S03-001	R301	Visit 2	AE CM Question	SIGN	Yes	No
S03-001	R301	Visit 3	AE CM Question	SIGN	No	No
S03-001	R301	Visit 4	AE CM Question	SIGN	No	No
S03-002	R302	Visit 1	CM Question	SIGN			Yes
S03-002	R302	Visit 2	AE CM Question	SIGN	Yes	No
S03-002	R302	Visit 3	AE CM Question	SIGN	No	No
S03-002	R302	Visit 4	AE CM Question	SIGN	No	No
S03-003	R303	Visit 1	CM Question	SIGN			No
S03-003	R303	Visit 2	AE CM Question	SIGN	Yes	No
S03-003	R303	Visit 3	AE CM Question	SIGN	Yes	No
S03-003	R303	Visit 4	AE CM Question	SIGN	Yes	No
S03-004	R304	Visit 1	CM Question	SIGN			Yes
S03-004	R304	Visit 2	AE CM Question	SIGN	Yes	No
S03-004	R304	Visit 3	AE CM Question	SIGN	No	No
S03-004	R304	Visit 4	AE CM Question	SIGN	Yes	No
S03-005	R305	Visit 1	CM Question	SIGN			No
S03-005	R305	Visit 2	AE CM Question	SIGN	Yes	No
S03-005	R305	Visit 3	AE CM Question	SIGN	Yes	No
S03-006	R306	Visit 1	CM Question	SIGN			No
S03-006	R306	Visit 2	AE CM Question	SIGN	Yes	No
S03-006	R306	Visit 3	AE CM Question	SIGN	Yes	No
S03-006	R306	Visit 4	AE CM Question	SIGN	Yes	No
S03-007	R307	Visit 1	CM Question	SIGN			Yes
S03-007	R307	Visit 2	AE CM Question	SIGN	Yes	No
S03-007	R307	Visit 3	AE CM Question	SIGN	No	No
S03-007	R307	Visit 4	AE CM Question	SIGN	Yes	No
S03-008	NA	Visit 1	CM Question	SIGN			No
S03-009	R308	Visit 1	CM Question	SIGN			No
S03-009	R308	Visit 2	AE CM Question	SIGN	Yes	No
S03-009	R308	Visit 3	AE CM Question	SIGN	Yes	No
S03-009	R308	Visit 4	AE CM Question	SIGN	Yes	No
S03-010	R309	Visit 1	CM Question	SIGN			No
S03-010	R309	Visit 2	AE CM Question	SIGN	Yes	No
S03-010	R309	Visit 3	AE CM Question	SIGN	No	No
S03-010	R309	Visit 4	AE CM Question	SIGN	Yes	No
S03-011	R310	Visit 1	CM Question	SIGN			No
S03-011	R310	Visit 2	AE CM Question	SIGN	Yes	No
S03-011	R310	Visit 3	AE CM Question	SIGN	No	No
S03-011	R310	Visit 4	AE CM Question	SIGN	No	No
S03-012	R312	Visit 1	CM Question	SIGN			Yes
S03-012	R312	Visit 2	AE CM Question	SIGN	Yes	No
S03-012	R312	Visit 3	AE CM Question	SIGN	No	No
S03-012	R312	Visit 4	AE CM Question	SIGN	No	No
S03-013	R311	Visit 1	CM Question	SIGN			No
S03-013	R311	Visit 2	AE CM Question	SIGN	Yes	No
S03-013	R311	Visit 3	AE CM Question	SIGN	No	No
S03-013	R311	Visit 4	AE CM Question	SIGN	No	No
S03-014	R314	Visit 1	CM Question	SIGN			Yes
S03-014	R314	Visit 2	AE CM Question	SIGN	Yes	No
S03-014	R314	Visit 3	AE CM Question	SIGN	No	No
S03-014	R314	Visit 4	AE CM Question	SIGN	No	No
S03-015	R313	Visit 1	CM Question	SIGN			Yes
S03-015	R313	Visit 2	AE CM Question	SIGN	Yes	No
S03-015	R313	Visit 3	AE CM Question	SIGN	Yes	No
S03-015	R313	Visit 4	AE CM Question	SIGN	Yes	No
S03-016	R316	Visit 1	CM Question	SIGN			No
S03-016	R316	Visit 2	AE CM Question	SIGN	Yes	No
S03-016	R316	Visit 3	AE CM Question	SIGN	Yes	No
S03-016	R316	Visit 4	AE CM Question	SIGN	Yes	No
S03-017	R315	Visit 1	CM Question	SIGN			Yes
S03-017	R315	Visit 2	AE CM Question	SIGN	Yes	No
S03-017	R315	Visit 3	AE CM Question	SIGN	Yes	No
S03-017	R315	Visit 4	AE CM Question	SIGN	No	No
S03-018	NA018	Visit 1	CM Question	SIGN			No
S03-019	R317	Visit 1	CM Question	SIGN			Yes
S03-019	R317	Visit 2	AE CM Question	SIGN	Yes	No
S03-019	R317	Visit 3	AE CM Question	SIGN	Yes	No
S03-019	R317	Visit 4	AE CM Question	SIGN	Yes	No
S03-020	R318	Visit 1	CM Question	SIGN			Yes
S03-020	R318	Visit 2	AE CM Question	SIGN	Yes	No
S03-020	R318	Visit 3	AE CM Question	SIGN	Yes	No
S03-020	R318	Visit 4	AE CM Question	SIGN	No	No
S03-021	R319	Visit 1	CM Question	SIGN			No
S03-021	R319	Visit 2	AE CM Question	SIGN	Yes	No
S03-021	R319	Visit 3	AE CM Question	SIGN	Yes	Yes
S03-021	R319	Visit 4	AE CM Question	SIGN	No	No
S03-022	R320	Visit 1	CM Question	SIGN			Yes
S03-022	R320	Visit 2	AE CM Question	SIGN	Yes	No
S03-022	R320	Visit 3	AE CM Question	SIGN	Yes	No
S03-022	R320	Visit 4	AE CM Question	SIGN	No	No
S03-023	R321	Visit 1	CM Question	SIGN			Yes
S03-023	R321	Visit 2	AE CM Question	SIGN	Yes	No
S03-023	R321	Visit 3	AE CM Question	SIGN	Yes	No
S03-023	R321	Visit 4	AE CM Question	SIGN	No	No
S03-024	R322	Visit 1	CM Question	SIGN			No
S03-024	R322	Visit 2	AE CM Question	SIGN	Yes	No
S03-024	R322	Visit 3	AE CM Question	SIGN	Yes	Yes
S03-024	R322	Visit 4	AE CM Question	SIGN	Yes	No
S03-025	R323	Visit 1	CM Question	SIGN			Yes
S03-025	R323	Visit 2	AE CM Question	SIGN	Yes	No
S03-025	R323	Visit 3	AE CM Question	SIGN	Yes	No
S03-025	R323	Visit 4	AE CM Question	SIGN	Yes	No
S03-026	R324	Visit 1	CM Question	SIGN			Yes
S03-026	R324	Visit 2	AE CM Question	SIGN	Yes	No
S03-026	R324	Visit 3	AE CM Question	SIGN	Yes	No
S03-026	R324	Visit 4	AE CM Question	SIGN	Yes	No
S03-027	R325	Visit 1	CM Question	SIGN			No
S03-027	R325	Visit 2	AE CM Question	SIGN	Yes	No
S03-027	R325	Visit 3	AE CM Question	SIGN	Yes	No
S03-027	R325	Visit 4	AE CM Question	SIGN	No	No
S03-028	R326	Visit 1	CM Question	SIGN			No
S03-028	R326	Visit 2	AE CM Question	SIGN	Yes	No
S03-028	R326	Visit 3	AE CM Question	SIGN	Yes	No
S03-028	R326	Visit 4	AE CM Question	SIGN	No	No
S02-001	R201	Visit 1	CM Question	SIGN			Yes
S02-001	R201	Visit 2	AE CM Question	SIGN	Yes	No
S02-001	R201	Visit 3	AE CM Question	SIGN	Yes	No
S02-001	R201	Visit 4	AE CM Question	SIGN	No	No
S02-002	NA002	Visit 1	CM Question	SIGN			Yes
S02-003	NA003	Visit 1	CM Question	SIGN			Yes
S02-004	R204	Visit 1	CM Question	SIGN			Yes
S02-004	R204	Visit 2	AE CM Question	SIGN	Yes	No
S02-004	R204	Visit 3	AE CM Question	SIGN	Yes	No
S02-005	R205	Visit 1	CM Question	SIGN			Yes
S02-005	R205	Visit 2	AE CM Question	SIGN	Yes	No
S02-005	R205	Visit 3	AE CM Question	SIGN	No	No
S02-005	R205	Visit 4	AE CM Question	SIGN	No	No
S02-006	R202	Visit 1	CM Question	SIGN			Yes
S02-006	R202	Visit 2	AE CM Question	SIGN	Yes	No
S02-006	R202	Visit 3	AE CM Question	SIGN	Yes	No
S02-006	R202	Visit 4	AE CM Question	SIGN	No	No
S02-007	NA007	Visit 1	CM Question	SIGN			No
S02-008	NA008	Visit 1	CM Question	SIGN			No
S02-009	NA009	Visit 1	CM Question	SIGN			Yes
S02-010	NA010	Visit 1	CM Question	SIGN			No
S02-011	R203	Visit 1	CM Question	SIGN			No
S02-011	R203	Visit 2	AE CM Question	SIGN	Yes	No
S02-011	R203	Visit 3	AE CM Question	SIGN	Yes	No
S02-011	R203	Visit 4	AE CM Question	SIGN	No	No
S02-012	R206	Visit 1	CM Question	SIGN			Yes
S02-012	R206	Visit 2	AE CM Question	SIGN	Yes	No
S02-012	R206	Visit 3	AE CM Question	SIGN	Yes	No
S02-012	R206	Visit 4	AE CM Question	SIGN	No	No
S02-013	R207	Visit 1	CM Question	SIGN			Yes
S02-013	R207	Visit 2	AE CM Question	SIGN	Yes	No
S02-013	R207	Visit 3	AE CM Question	SIGN	Yes	No
S02-013	R207	Visit 4	AE CM Question	SIGN	No	No
S02-014	R208	Visit 1	CM Question	SIGN			Yes
S02-014	R208	Visit 2	AE CM Question	SIGN	Yes	No
S02-014	R208	Visit 3	AE CM Question	SIGN	Yes	No
S02-014	R208	Visit 4	AE CM Question	SIGN	No	No
S02-015	NA015	Visit 1	CM Question	SIGN			No
S02-016	R209	Visit 1	CM Question	SIGN			Yes
S02-016	R209	Visit 2	AE CM Question	SIGN	Yes	No
S02-016	R209	Visit 3	AE CM Question	SIGN	No	No
S02-016	R209	Visit 4	AE CM Question	SIGN	No	No
S02-017	NA017	Visit 1	CM Question	SIGN			No
S02-018	R211	Visit 1	CM Question	SIGN			No
S02-018	R211	Visit 2	AE CM Question	SIGN	Yes	No
S02-018	R211	Visit 3	AE CM Question	SIGN	Yes	No
S02-018	R211	Visit 4	AE CM Question	SIGN	No	No
S02-019	R210	Visit 1	CM Question	SIGN			No
S02-019	R210	Visit 2	AE CM Question	SIGN	Yes	No
S02-019	R210	Visit 3	AE CM Question	SIGN	Yes	No
S02-019	R210	Visit 4	AE CM Question	SIGN	No	No
S02-020	NA020	Visit 1	CM Question	SIGN			No
S02-021	R212	Visit 1	CM Question	SIGN			No
S02-021	R212	Visit 2	AE CM Question	SIGN	Yes	No
S02-021	R212	Visit 3	AE CM Question	SIGN	Yes	No
S02-021	R212	Visit 4	AE CM Question	SIGN	No	No
S02-022	R213	Visit 1	CM Question	SIGN			Yes
S02-022	R213	Visit 2	AE CM Question	SIGN	Yes	No
S02-022	R213	Visit 3	AE CM Question	SIGN	Yes	No
S02-022	R213	Visit 4	AE CM Question	SIGN	No	No
S02-023	R214	Visit 1	CM Question	SIGN			No
S02-023	R214	Visit 2	AE CM Question	SIGN	Yes	No
S02-023	R214	Visit 3	AE CM Question	SIGN	Yes	No
S02-023	R214	Visit 4	AE CM Question	SIGN	No	No
S02-024	NA024	Visit 1	CM Question	SIGN			Yes
S02-025	NA025	Visit 1	CM Question	SIGN			Yes
S02-026	R215	Visit 1	CM Question	SIGN			Yes
S02-026	R215	Visit 2	AE CM Question	SIGN	Yes	No
S02-026	R215	Visit 3	AE CM Question	SIGN	No	No
S02-026	R215	Visit 4	AE CM Question	SIGN	No	No
S02-027	R216	Visit 1	CM Question	SIGN			No
S02-027	R216	Visit 2	AE CM Question	SIGN	Yes	No
S02-027	R216	Visit 3	AE CM Question	SIGN	Yes	No
S02-027	R216	Visit 4	AE CM Question	SIGN	No	No
S02-028	R217	Visit 1	CM Question	SIGN			Yes
S02-028	R217	Visit 2	AE CM Question	SIGN	Yes	No
S02-028	R217	Visit 3	AE CM Question	SIGN	Yes	No
S02-028	R217	Visit 4	AE CM Question	SIGN	No	No
S02-029	R218	Visit 1	CM Question	SIGN			No
S02-029	R218	Visit 2	AE CM Question	SIGN	Yes	No
S02-029	R218	Visit 3	AE CM Question	SIGN	Yes	No
S02-029	R218	Visit 4	AE CM Question	SIGN	No	No
S02-030	R221	Visit 1	CM Question	SIGN			Yes
S02-030	R221	Visit 2	AE CM Question	SIGN	Yes	No
S02-030	R221	Visit 3	AE CM Question	SIGN	Yes	No
S02-030	R221	Visit 4	AE CM Question	SIGN	No	No
S02-031	R220	Visit 1	CM Question	SIGN			Yes
S02-031	R220	Visit 2	AE CM Question	SIGN	Yes	No
S02-031	R220	Visit 3	AE CM Question	SIGN	Yes	No
S02-031	R220	Visit 4	AE CM Question	SIGN	No	No
S02-032	R219	Visit 1	CM Question	SIGN			Yes
S02-032	R219	Visit 2	AE CM Question	SIGN	Yes	No
S02-032	R219	Visit 3	AE CM Question	SIGN	Yes	No
S02-032	R219	Visit 4	AE CM Question	SIGN	No	No
S02-033	R222	Visit 1	CM Question	SIGN			Yes
S02-033	R222	Visit 2	AE CM Question	SIGN	Yes	No
S02-033	R222	Visit 3	AE CM Question	SIGN	Yes	No
S02-033	R222	Visit 4	AE CM Question	SIGN	No	No
S02-034	R223	Visit 1	CM Question	SIGN			Yes
S02-034	R223	Visit 2	AE CM Question	SIGN	Yes	No
S02-034	R223	Visit 3	AE CM Question	SIGN	Yes	No
S02-034	R223	Visit 4	AE CM Question	SIGN	No	No
S02-035	R224	Visit 1	CM Question	SIGN			Yes
S02-035	R224	Visit 2	AE CM Question	SIGN	Yes	No
S02-035	R224	Visit 3	AE CM Question	SIGN	Yes	No
S02-035	R224	Visit 4	AE CM Question	SIGN	No	No
S02-036	R226	Visit 1	CM Question	SIGN			Yes
S02-036	R226	Visit 2	AE CM Question	SIGN	Yes	No
S02-036	R226	Visit 3	AE CM Question	SIGN	Yes	No
S02-036	R226	Visit 4	AE CM Question	SIGN	No	No
S02-037	R225	Visit 1	CM Question	SIGN			Yes
S02-037	R225	Visit 2	AE CM Question	SIGN	Yes	No
S02-037	R225	Visit 3	AE CM Question	SIGN	Yes	No
S02-037	R225	Visit 4	AE CM Question	SIGN	No	No
S02-038	R227	Visit 1	CM Question	SIGN			No
S02-038	R227	Visit 2	AE CM Question	SIGN	Yes	No
S02-038	R227	Visit 3	AE CM Question	SIGN	Yes	No
S02-038	R227	Visit 4	AE CM Question	SIGN	No	No
S02-039	R228	Visit 1	CM Question	SIGN			No
S02-039	R228	Visit 2	AE CM Question	SIGN	Yes	No
S02-039	R228	Visit 3	AE CM Question	SIGN	Yes	No
S02-039	R228	Visit 4	AE CM Question	SIGN	No	No
S02-040	R229	Visit 1	CM Question	SIGN			Yes
S02-040	R229	Visit 2	AE CM Question	SIGN	Yes	No
S02-040	R229	Visit 3	AE CM Question	SIGN	No	No
S02-040	R229	Visit 4	AE CM Question	SIGN	No	No
S02-041	R231	Visit 1	CM Question	SIGN			No
S02-041	R231	Visit 2	AE CM Question	SIGN	Yes	No
S02-041	R231	Visit 3	AE CM Question	SIGN	Yes	No
S02-041	R231	Visit 4	AE CM Question	SIGN	No	No
S02-042	R232	Visit 1	CM Question	SIGN			Yes
S02-042	R232	Visit 2	AE CM Question	SIGN	Yes	No
S02-042	R232	Visit 3	AE CM Question	SIGN	Yes	No
S02-042	R232	Visit 4	AE CM Question	SIGN	No	No
S02-043	R234	Visit 1	CM Question	SIGN			Yes
S02-043	R234	Visit 2	AE CM Question	SIGN	Yes	No
S02-043	R234	Visit 3	AE CM Question	SIGN	Yes	No
S02-043	R234	Visit 4	AE CM Question	SIGN	No	No
S02-044	R235	Visit 1	CM Question	SIGN			Yes
S02-044	R235	Visit 2	AE CM Question	SIGN	Yes	No
S02-044	R235	Visit 3	AE CM Question	SIGN	Yes	Yes
S02-044	R235	Visit 4	AE CM Question	SIGN	No	No
S02-045	R230	Visit 1	CM Question	SIGN			No
S02-045	R230	Visit 2	AE CM Question	SIGN	Yes	No
S02-045	R230	Visit 3	AE CM Question	SIGN	Yes	No
S02-045	R230	Visit 4	AE CM Question	SIGN	Yes	No
S02-046	R238	Visit 1	CM Question	SIGN			Yes
S02-046	R238	Visit 2	AE CM Question	SIGN	Yes	No
S02-046	R238	Visit 3	AE CM Question	SIGN	Yes	No
S02-046	R238	Visit 4	AE CM Question	SIGN	No	No
S02-047	R236	Visit 1	CM Question	SIGN			No
S02-047	R236	Visit 2	AE CM Question	SIGN	Yes	No
S02-047	R236	Visit 3	AE CM Question	SIGN	Yes	No
S02-047	R236	Visit 4	AE CM Question	SIGN	No	No
S02-048	R233	Visit 1	CM Question	SIGN			No
S02-048	R233	Visit 2	AE CM Question	SIGN	Yes	No
S02-048	R233	Visit 3	AE CM Question	SIGN	Yes	No
S02-048	R233	Visit 4	AE CM Question	SIGN	No	No
S02-049	R237	Visit 1	CM Question	SIGN			No
S02-049	R237	Visit 2	AE CM Question	SIGN	Yes	No
S02-049	R237	Visit 3	AE CM Question	SIGN	Yes	No
S02-049	R237	Visit 4	AE CM Question	SIGN	No	No
S02-050	R239	Visit 1	CM Question	SIGN			Yes
S02-050	R239	Visit 2	AE CM Question	SIGN	Yes	No
S02-050	R239	Visit 3	AE CM Question	SIGN	Yes	No
S02-050	R239	Visit 4	AE CM Question	SIGN	No	No
S02-051	R240	Visit 1	CM Question	SIGN			Yes
S02-051	R240	Visit 2	AE CM Question	SIGN	Yes	No
S02-051	R240	Visit 3	AE CM Question	SIGN	Yes	No
S02-051	R240	Visit 4	AE CM Question	SIGN	No	No
S02-052	R241	Visit 1	CM Question	SIGN			Yes
S02-052	R241	Visit 2	AE CM Question	SIGN	Yes	No
S02-052	R241	Visit 3	AE CM Question	SIGN	Yes	No
S02-052	R241	Visit 4	AE CM Question	SIGN	No	No
S02-053	R242	Visit 1	CM Question	SIGN			No
S02-053	R242	Visit 2	AE CM Question	SIGN	Yes	No
S02-053	R242	Visit 3	AE CM Question	SIGN	Yes	No
S02-053	R242	Visit 4	AE CM Question	SIGN	No	No
S02-054	R243	Visit 1	CM Question	SIGN			Yes
S02-054	R243	Visit 2	AE CM Question	SIGN	Yes	No
S02-054	R243	Visit 3	AE CM Question	SIGN	Yes	No
S02-054	R243	Visit 4	AE CM Question	SIGN	No	No
S02-055	R244	Visit 1	CM Question	SIGN			Yes
S02-055	R244	Visit 2	AE CM Question	SIGN	Yes	No
S02-055	R244	Visit 3	AE CM Question	SIGN	Yes	No
S02-055	R244	Visit 4	AE CM Question	SIGN	No	No
S02-056	NA056	Visit 1	CM Question	SIGN			No

## Sheet: AE
SN	EN	CRF	CRFStatus	AE_Check	AE_Reason	AE_Comment	No	Adverse Event	Outcome	SAE	Severity	Relationship	(Non)Drug treatment
S01-001	R101	Adverse Event	SIGN				1	Neck pain	Recovered	No SAE	Mild	Possibly not related	Yes
S01-001	R101	Adverse Event	SIGN				2	Hypothyroidism	Not recovered	No SAE	Mild	Possibly not related	Yes
S01-001	R101	Adverse Event	SIGN				3	Creatine increased	Recovered	No SAE	Mild	Possibly not related	No
S01-002	R102	Adverse Event	SIGN				1	Neck pain	Recovered	No SAE	Mild	Possibly not related	Yes
S01-002	R102	Adverse Event	SIGN				2	Hypocalcemia	Recovered	No SAE	Mild	Possibly not related	No
S01-002	R102	Adverse Event	SIGN				3	Hypothyroidism	Not recovered	No SAE	Mild	Possibly not related	Yes
S01-002	R102	Adverse Event	SIGN				4	Constipation	Recovered	No SAE	Mild	Possibly not related	Yes
S01-002	R102	Adverse Event	SIGN				5	Tonsilitis	Recovered	No SAE	Mild	Possibly not related	Yes
S01-002	R102	Adverse Event	SIGN				6	AST increased	Recovered	No SAE	Mild	Possibly not related	No
S01-003	R103	Adverse Event	SIGN				1	Neck pain	Recovered	No SAE	Mild	Possibly not related	Yes
S01-003	R103	Adverse Event	SIGN				2	Hypocalcemia	Recovered	No SAE	Mild	Possibly not related	Yes
S01-004	R105	Adverse Event	SIGN				1	Hypoparathyroidism	Recovered	No SAE	Mild	Possibly not related	No
S01-004	R105	Adverse Event	SIGN				2	Hypothyroidism	Not recovered	No SAE	Mild	Possibly not related	Yes
S01-004	R105	Adverse Event	SIGN				3	Hypocalcemia	Recovered	No SAE	Mild	Possibly not related	Yes
S01-004	R105	Adverse Event	SIGN				4	AST increased	Recovered	No SAE	Mild	Probably not related	No
S01-004	R105	Adverse Event	SIGN				5	ALT increased	Recovered	No SAE	Mild	Probably not related	No
S01-005	R104	Adverse Event	SIGN				1	Neck pain	Recovered	No SAE	Mild	Possibly not related	Yes
S01-005	R104	Adverse Event	SIGN				2	Nausea	Recovered	No SAE	Mild	Possibly not related	Yes
S01-005	R104	Adverse Event	SIGN				3	Hypothyroidism	Not recovered	No SAE	Mild	Possibly not related	Yes
S01-006	R107	Adverse Event	SIGN				1	Neck pain	Recovered	No SAE	Mild	Possibly not related	Yes
S01-006	R107	Adverse Event	SIGN				2	Nausea	Recovered	No SAE	Mild	Possibly not related	Yes
S01-006	R107	Adverse Event	SIGN				3	Hypothyroidism	Not recovered	No SAE	Mild	Possibly not related	Yes
S01-006	R107	Adverse Event	SIGN				4	Fever	Recovered	No SAE	Mild	Possibly not related	Yes
S01-006	R107	Adverse Event	SIGN				5	Tonsilitis	Recovered	No SAE	Mild	Possibly not related	Yes
S01-006	R107	Adverse Event	SIGN				6	Constipation	Recovered	No SAE	Mild	Possibly not related	Yes
S01-007	R106	Adverse Event	SIGN				1	Neck pain	Recovered	No SAE	Mild	Possibly not related	Yes
S01-007	R106	Adverse Event	SIGN				2	Hypocalcemia	Recovered	No SAE	Mild	Possibly not related	Yes
S01-008	R108	Adverse Event	SIGN				1	Neck pain	Recovered	No SAE	Mild	Possibly not related	Yes
S01-008	R108	Adverse Event	SIGN				2	Nausea	Recovered	No SAE	Mild	Possibly not related	Yes
S01-008	R108	Adverse Event	SIGN				3	Fever	Recovered	No SAE	Mild	Possibly not related	Yes
S01-008	R108	Adverse Event	SIGN				4	Op site hematoma	Recovered	No SAE	Mild	Possibly not related	Yes
S01-008	R108	Adverse Event	SIGN				5	Hypothyroidism	Not recovered	No SAE	Mild	Possibly not related	Yes
S01-009	R109	Adverse Event	SIGN				1	Neck pain	Recovered	No SAE	Mild	Possibly not related	Yes
S01-009	R109	Adverse Event	SIGN				2	Hypoparathyroidism	Recovered	No SAE	Mild	Possibly not related	No
S01-009	R109	Adverse Event	SIGN				3	Fever	Recovered	SAE, Where it is required to be hospitalized or extend the period of hospitalization	Mild	Possibly not related	Yes
S01-009	R109	Adverse Event	SIGN				4	Hypothyroidism	Not recovered	No SAE	Mild	Possibly not related	Yes
S01-009	R109	Adverse Event	SIGN				5	Hypocalcemia	Recovered	No SAE	Mild	Possibly not related	Yes
S01-009	R109	Adverse Event	SIGN				6	Op site swelling	Recovered	No SAE	Mild	Possibly not related	Yes
S01-010	R111	Adverse Event	SIGN				1	Neck pain	Recovered	No SAE	Mild	Possibly not related	Yes
S01-010	R111	Adverse Event	SIGN				2	Fever	Recovered	SAE, Where it is required to be hospitalized or extend the period of hospitalization	Mild	Possibly not related	Yes
S01-010	R111	Adverse Event	SIGN				3	AST increased	Recovered	SAE, Where it is required to be hospitalized or extend the period of hospitalization	Moderate	Possibly not related	Yes
S01-010	R111	Adverse Event	SIGN				4	ALT increased	Recovered	SAE, Where it is required to be hospitalized or extend the period of hospitalization	Moderate	Possibly not related	Yes
S01-010	R111	Adverse Event	SIGN				5	Hypothyroidism	Not recovered	No SAE	Mild	Possibly not related	Yes
S01-010	R111	Adverse Event	SIGN				6	Hypoparathyroidism	Recovered	No SAE	Mild	Possibly not related	Yes
S01-010	R111	Adverse Event	SIGN				7	AST increased	Recovered	No SAE	Mild	Possibly not related	Yes
S01-010	R111	Adverse Event	SIGN				8	Op site edema	Recovered	No SAE	Mild	Possibly not related	Yes
S01-011	R110	Adverse Event	SIGN				1	Neck pain	Recovered	No SAE	Mild	Possibly not related	Yes
S01-011	R110	Adverse Event	SIGN				2	Nausea	Recovered	No SAE	Mild	Possibly not related	Yes
S01-011	R110	Adverse Event	SIGN				3	Hypocalcemia	Recovered	No SAE	Mild	Possibly not related	Yes
S01-011	R110	Adverse Event	SIGN				4	Hypothyroidism	Not recovered	No SAE	Mild	Possibly not related	Yes
S01-011	R110	Adverse Event	SIGN				5	Constipation	Recovered	No SAE	Mild	Possibly not related	Yes
S01-012	R112	Adverse Event	SIGN				1	Neck pain	Recovered	No SAE	Mild	Possibly not related	Yes
S01-012	R112	Adverse Event	SIGN				2	Hypoparathyroidism	Not recovered	No SAE	Mild	Possibly not related	Yes
S01-012	R112	Adverse Event	SIGN				3	Hypocalcemia	Recovered	No SAE	Mild	Possibly not related	Yes
S01-012	R112	Adverse Event	SIGN				4	Hypothyroidism	Not recovered	No SAE	Mild	Possibly not related	Yes
S01-012	R112	Adverse Event	SIGN	ND	overlap		ND	ND	ND	ND	ND	ND	ND
S01-012	R112	Adverse Event	SIGN	ND	overlap		ND	ND	ND	ND	ND	ND	ND
S01-013	R113	Adverse Event	SIGN				1	Neck pain	Recovered	No SAE	Mild	Possibly not related	Yes
S01-013	R113	Adverse Event	SIGN				2	Hypothyroidism	Not recovered	No SAE	Mild	Possibly not related	Yes
S01-013	R113	Adverse Event	SIGN	ND	overlap		ND	ND	ND	ND	ND	ND	ND
S01-014	R114	Adverse Event	SIGN	ND	overlap		ND	ND	ND	ND	ND	ND	ND
S01-014	R114	Adverse Event	SIGN	ND	overlap		ND	ND	ND	ND	ND	ND	ND
S01-014	R114	Adverse Event	SIGN				3	Hypocalcemia	Recovered	No SAE	Mild	Possibly not related	Yes
S01-014	R114	Adverse Event	SIGN	ND	overlap		ND	ND	ND	ND	ND	ND	ND
S01-014	R114	Adverse Event	SIGN				5	Neck pain	Recovered	No SAE	Mild	Possibly not related	Yes
S01-014	R114	Adverse Event	SIGN				6	Hypoparathyroidism	Recovered	No SAE	Mild	Possibly not related	No
S01-014	R114	Adverse Event	SIGN				7	Constipation	Recovered	No SAE	Mild	Possibly not related	Yes
S01-015	R115	Adverse Event	SIGN				1	Neck pain	Recovered	No SAE	Mild	Possibly not related	Yes
S01-015	R115	Adverse Event	SIGN	ND	overlap	Ongoing or newly occurring AEs and concomitant drugs after 2019-01-24 are additionally listed in CRF V2.0 (corresponding to AE No.3)	ND	ND	ND	ND	ND	ND	ND
S01-015	R115	Adverse Event	SIGN				3	Hyperthyroidism	Recovered	No SAE	Mild	Possibly not related	No
S01-016	R116	Adverse Event	SIGN				1	Neck pain	Recovered	No SAE	Mild	Possibly not related	Yes
S01-016	R116	Adverse Event	SIGN	ND	overlap		ND	ND	ND	ND	ND	ND	ND
S01-016	R116	Adverse Event	SIGN				3	Hypothyroidism	Not recovered	No SAE	Mild	Possibly not related	Yes
S01-016	R116	Adverse Event	SIGN				4	Neck pain	Recovered	No SAE	Mild	Possibly not related	Yes
S01-017	R117	Adverse Event	SIGN				1	Neck pain	Recovered	No SAE	Mild	Possibly not related	Yes
S01-017	R117	Adverse Event	SIGN	ND	overlap		ND	ND	ND	ND	ND	ND	ND
S01-017	R117	Adverse Event	SIGN				3	Hypocalcemia	Recovered	No SAE	Mild	Possibly not related	No
S01-017	R117	Adverse Event	SIGN				4	Hypothyroidism	Not recovered	No SAE	Mild	Possibly not related	Yes
S01-018	R118	Adverse Event	SIGN				1	Neck pain	Recovered	No SAE	Mild	Possibly not related	Yes
S01-018	R118	Adverse Event	SIGN				2	Hypoparathyroidism	Recovered	No SAE	Mild	Possibly not related	No
S01-018	R118	Adverse Event	SIGN				3	Hypocalcemia	Recovered	No SAE	Mild	Possibly not related	Yes
S01-018	R118	Adverse Event	SIGN				4	Hypothyroidism	Not recovered	No SAE	Mild	Possibly not related	Yes
S01-019	R119	Adverse Event	SIGN				1	Neck pain	Recovered	No SAE	Mild	Possibly not related	Yes
S01-019	R119	Adverse Event	SIGN				2	Hypoparathyroidism	Recovered	No SAE	Mild	Possibly not related	No
S01-019	R119	Adverse Event	SIGN				3	Nausea	Recovered	No SAE	Mild	Possibly not related	Yes
S01-019	R119	Adverse Event	SIGN				4	Hypothyroidism	Not recovered	No SAE	Mild	Possibly not related	Yes
S01-020	R126	Adverse Event	SIGN				1	Neck pain	Recovered	No SAE	Mild	Possibly not related	Yes
S01-020	R126	Adverse Event	SIGN				2	Hypoparathyroidism	Recovered	No SAE	Mild	Possibly not related	No
S01-020	R126	Adverse Event	SIGN				3	Hypocalcemia	Recovered	No SAE	Mild	Possibly not related	Yes
S01-021	R120	Adverse Event	SIGN				1	Neck pain	Recovered	No SAE	Mild	Possibly not related	Yes
S01-021	R120	Adverse Event	SIGN				2	Hypoparathyroidism	Recovered	No SAE	Mild	Possibly not related	No
S01-021	R120	Adverse Event	SIGN				3	Hypocalcemia	Recovered	No SAE	Mild	Possibly not related	Yes
S01-022	R121	Adverse Event	SIGN				1	Neck pain	Recovered	No SAE	Mild	Possibly not related	Yes
S01-022	R121	Adverse Event	SIGN				2	Hypocalcemia	Recovered	No SAE	Mild	Possibly not related	Yes
S01-023	R122	Adverse Event	SIGN				1	Neck pain	Recovered	No SAE	Mild	Possibly not related	Yes
S01-023	R122	Adverse Event	SIGN				2	Hypoparathyroidism	Recovered	No SAE	Mild	Possibly not related	No
S01-023	R122	Adverse Event	SIGN				3	Hypocalcemia	Recovered	No SAE	Mild	Possibly not related	Yes
S01-024	R123	Adverse Event	SIGN				1	Neck pain	Recovered	No SAE	Mild	Possibly not related	Yes
S01-024	R123	Adverse Event	SIGN				2	Nausea	Recovered	No SAE	Mild	Possibly not related	Yes
S01-025	R124	Adverse Event	SIGN				1	Neck pain	Recovered	No SAE	Mild	Possibly not related	Yes
S01-025	R124	Adverse Event	SIGN				2	Hypoparathyroidism	Recovered	No SAE	Mild	Possibly not related	No
S01-025	R124	Adverse Event	SIGN				3	Hypocalcemia	Recovered	No SAE	Mild	Possibly not related	Yes
S01-025	R124	Adverse Event	SIGN				4	AST increased	Recovered	No SAE	Mild	Possibly not related	Yes
S01-025	R124	Adverse Event	SIGN				5	ALT increased	Recovered	No SAE	Mild	Possibly not related	Yes
S01-026	R125	Adverse Event	SIGN				1	Neck pain	Recovered	No SAE	Mild	Possibly not related	Yes
S01-026	R125	Adverse Event	SIGN				2	Hypothyroidism	Not recovered	No SAE	Mild	Possibly not related	Yes
S01-026	R125	Adverse Event	SIGN				3	Hypertension	Recovered	No SAE	Mild	Possibly not related	Yes
S01-027	R128	Adverse Event	SIGN				1	Neck pain	Recovered	No SAE	Mild	Possibly not related	Yes
S01-027	R128	Adverse Event	SIGN				2	Hypoparathyroidism	Recovered	No SAE	Mild	Possibly not related	Yes
S01-027	R128	Adverse Event	SIGN				3	Hypocalcemia	Recovered	No SAE	Mild	Possibly not related	Yes
S01-027	R128	Adverse Event	SIGN				4	Nausea	Recovered	No SAE	Mild	Possibly not related	Yes
S01-027	R128	Adverse Event	SIGN				5	Fever	Recovered	No SAE	Mild	Possibly not related	Yes
S01-028	R127	Adverse Event	SIGN				1	Neck pain	Recovered	No SAE	Mild	Possibly not related	Yes
S01-028	R127	Adverse Event	SIGN				2	Hypocalcemia	Recovered	No SAE	Mild	Possibly not related	Yes
S01-028	R127	Adverse Event	SIGN				3	Hypothyroidism	Not recovered	No SAE	Mild	Possibly not related	Yes
S01-028	R127	Adverse Event	SIGN				4	Nausea	Recovered	No SAE	Mild	Possibly not related	Yes
S01-029	R129	Adverse Event	SIGN				1	Neck pain	Recovered	No SAE	Mild	Possibly not related	Yes
S01-029	R129	Adverse Event	SIGN				2	Op site edema	Recovered	No SAE	Mild	Possibly not related	Yes
S01-029	R129	Adverse Event	SIGN				3	Hypoparathyroidism	Recovered	No SAE	Mild	Possibly not related	No
S01-029	R129	Adverse Event	SIGN				4	Hypocalcemia	Recovered	No SAE	Mild	Possibly not related	Yes
S01-029	R129	Adverse Event	SIGN				5	Constipation	Recovered	No SAE	Mild	Possibly not related	Yes
S01-030	R130	Adverse Event	SIGN				1	Neck pain	Recovered	No SAE	Mild	Possibly not related	Yes
S01-030	R130	Adverse Event	SIGN				2	Hypocalcemia	Recovered	No SAE	Mild	Possibly not related	Yes
S01-031	R134	Adverse Event	SIGN				1	Neck pain	Recovered	No SAE	Mild	Possibly not related	Yes
S01-032	R131	Adverse Event	SIGN				1	Neck pain	Recovered	No SAE	Mild	Possibly not related	Yes
S01-033	R132	Adverse Event	SIGN				1	Neck pain	Recovered	No SAE	Mild	Possibly not related	Yes
S01-034	R133	Adverse Event	SIGN				1	Neck pain	Recovered	No SAE	Mild	Possibly not related	Yes
S01-034	R133	Adverse Event	SIGN				2	Hypocalcemia	Recovered	No SAE	Mild	Possibly not related	Yes
S01-035	R135	Adverse Event	SIGN				1	Neck pain	Recovered	No SAE	Mild	Possibly not related	Yes
S01-035	R135	Adverse Event	SIGN				2	Hypocalcemia	Recovered	No SAE	Mild	Possibly not related	Yes
S01-036	R140	Adverse Event	SIGN				1	Neck pain	Recovered	No SAE	Mild	Possibly not related	Yes
S01-036	R140	Adverse Event	SIGN				2	Op site swelling	Recovered	No SAE	Mild	Possibly not related	Yes
S01-037	R136	Adverse Event	SIGN				1	Neck pain	Recovered	No SAE	Mild	Possibly not related	Yes
S01-038	R137	Adverse Event	SIGN				1	Neck pain	Recovered	No SAE	Mild	Possibly not related	Yes
S01-039	R138	Adverse Event	SIGN				1	Neck pain	Recovered	No SAE	Mild	Possibly not related	Yes
S01-040	R139	Adverse Event	SIGN				1	Neck pain	Recovered	No SAE	Mild	Possibly not related	Yes
S01-041	R141	Adverse Event	SIGN				1	Neck pain	Recovered	No SAE	Mild	Possibly not related	Yes
S01-042	R144	Adverse Event	SIGN				1	Neck pain	Recovered	No SAE	Mild	Possibly not related	Yes
S01-043	R143	Adverse Event	SIGN				1	Neck pain	Recovered	No SAE	Mild	Possibly not related	Yes
S01-044	R142	Adverse Event	SIGN				1	Neck pain	Recovered	No SAE	Mild	Possibly not related	Yes
S01-044	R142	Adverse Event	SIGN				2	AST elevation	Recovered	No SAE	Mild	Possibly not related	Yes
S01-044	R142	Adverse Event	SIGN				3	ALT elevation	Recovered	No SAE	Mild	Possibly not related	Yes
S01-045	R145	Adverse Event	SIGN				1	Neck pain	Recovered	No SAE	Mild	Possibly not related	Yes
S01-046	R146	Adverse Event	SIGN				1	Neck pain	Recovered	No SAE	Mild	Possibly not related	Yes
S01-047	R153	Adverse Event	SIGN				1	Neck pain	Recovered	No SAE	Mild	Possibly not related	Yes
S01-048	NA048	Adverse Event	SIGN	ND			ND	ND	ND	ND	ND	ND	ND
S01-049	NA049	Adverse Event	SIGN	ND			ND	ND	ND	ND	ND	ND	ND
S01-050	R147	Adverse Event	SIGN				1	Neck pain	Recovered	No SAE	Mild	Possibly not related	Yes
S01-051	R148	Adverse Event	SIGN				1	Neck pain	Recovered	No SAE	Mild	Possibly not related	Yes
S01-052	R150	Adverse Event	SIGN				1	Neck pain	Recovered	No SAE	Mild	Possibly not related	Yes
S01-053	R149	Adverse Event	SIGN				1	Neck pain	Recovered	No SAE	Mild	Possibly not related	Yes
S01-054	R151	Adverse Event	SIGN				1	Neck pain	Recovered	No SAE	Mild	Possibly not related	Yes
S01-055	R154	Adverse Event	SIGN				1	Neck pain	Recovered	No SAE	Mild	Possibly not related	Yes
S01-055	R154	Adverse Event	SIGN				2	ALT increased	Recovered	No SAE	Mild	Possibly not related	No
S01-055	R154	Adverse Event	SIGN				3	AST increased	Recovered	No SAE	Mild	Possibly not related	No
S01-056	R152	Adverse Event	SIGN				1	Neck pain	Recovered	No SAE	Mild	Possibly not related	Yes
S01-057	R155	Adverse Event	SIGN				1	Neck pain	Recovered	No SAE	Mild	Possibly not related	Yes
S01-058	R156	Adverse Event	SIGN				1	Neck pain	Recovered	No SAE	Mild	Possibly not related	Yes
S01-058	R156	Adverse Event	SIGN				2	Hypocalcemia	Recovered	No SAE	Mild	Possibly not related	Yes
S01-059	R157	Adverse Event	SIGN				1	Neck pain	Recovered	No SAE	Mild	Possibly not related	Yes
S01-060	R159	Adverse Event	SIGN				1	Neck pain	Recovered	No SAE	Mild	Possibly not related	Yes
S01-060	R159	Adverse Event	SIGN				2	ALT increased	Recovered	No SAE	Mild	Possibly not related	No
S01-060	R159	Adverse Event	SIGN				3	Op site swelling	Recovered	No SAE	Mild	Possibly not related	Yes
S01-060	R159	Adverse Event	SIGN				4	AST increased	Recovered	No SAE	Mild	Possibly not related	No
S01-061	R158	Adverse Event	SIGN				1	Neck pain	Recovered	No SAE	Mild	Possibly not related	Yes
S01-061	R158	Adverse Event	SIGN				2	Op site swelling	Recovered	No SAE	Mild	Possibly not related	No
S01-062	R160	Adverse Event	SIGN				1	Neck pain	Recovered	No SAE	Mild	Possibly not related	Yes
S01-063	R161	Adverse Event	SIGN				1	Neck pain	Recovered	No SAE	Mild	Possibly not related	Yes
S01-064	R162	Adverse Event	SIGN				1	Neck pain	Recovered	No SAE	Mild	Possibly not related	Yes
S01-064	R162	Adverse Event	SIGN				2	Hypocalcemia	Not recovered	No SAE	Mild	Possibly not related	Yes
S01-065	R163	Adverse Event	SIGN				1	Neck pain	Recovered	No SAE	Mild	Possibly not related	Yes
S01-066	R164	Adverse Event	SIGN				1	Neck pain	Recovered	No SAE	Mild	Possibly not related	Yes
S01-066	R164	Adverse Event	SIGN				2	Op site swelling	Recovered	No SAE	Mild	Possibly not related	Yes
S01-067	R165	Adverse Event	SIGN				1	Neck pain	Recovered	No SAE	Mild	Possibly not related	Yes
S01-068	R166	Adverse Event	SIGN				1	Neck pain	Recovered	No SAE	Mild	Possibly not related	Yes
S01-069	R167	Adverse Event	SIGN				1	Neck pain	Recovered	No SAE	Mild	Possibly not related	Yes
S01-070	R168	Adverse Event	SIGN				1	Neck pain	Recovered	No SAE	Mild	Possibly not related	Yes
S01-071	R169	Adverse Event	SIGN				1	Neck pain	Recovered	No SAE	Mild	Possibly not related	Yes
S01-071	R169	Adverse Event	SIGN				2	Op site swelling	Recovered	No SAE	Mild	Possibly not related	No
S01-072	R170	Adverse Event	SIGN				1	Neck pain	Recovered	No SAE	Mild	Possibly not related	Yes
S03-001	R301	Adverse Event	SIGN	ND			ND	ND	ND	ND	ND	ND	ND
S03-002	R302	Adverse Event	SIGN	ND			ND	ND	ND	ND	ND	ND	ND
S03-003	R303	Adverse Event	SIGN	ND			ND	ND	ND	ND	ND	ND	ND
S03-004	R304	Adverse Event	SIGN	ND			ND	ND	ND	ND	ND	ND	ND
S03-005	R305	Adverse Event	SIGN	ND			ND	ND	ND	ND	ND	ND	ND
S03-006	R306	Adverse Event	SIGN	ND			ND	ND	ND	ND	ND	ND	ND
S03-007	R307	Adverse Event	SIGN	ND			ND	ND	ND	ND	ND	ND	ND
S03-008	NA	Adverse Event	SIGN	ND			ND	ND	ND	ND	ND	ND	ND
S03-009	R308	Adverse Event	SIGN	ND			ND	ND	ND	ND	ND	ND	ND
S03-010	R309	Adverse Event	SIGN	ND			ND	ND	ND	ND	ND	ND	ND
S03-011	R310	Adverse Event	SIGN	ND			ND	ND	ND	ND	ND	ND	ND
S03-012	R312	Adverse Event	SIGN	ND			ND	ND	ND	ND	ND	ND	ND
S03-013	R311	Adverse Event	SIGN	ND			ND	ND	ND	ND	ND	ND	ND
S03-014	R314	Adverse Event	SIGN	ND			ND	ND	ND	ND	ND	ND	ND
S03-015	R313	Adverse Event	SIGN
S03-016	R316	Adverse Event	SIGN	ND			ND	ND	ND	ND	ND	ND	ND
S03-017	R315	Adverse Event	SIGN	ND			ND	ND	ND	ND	ND	ND	ND
S03-018	NA018	Adverse Event	SIGN	ND			ND	ND	ND	ND	ND	ND	ND
S03-019	R317	Adverse Event	SIGN	ND			ND	ND	ND	ND	ND	ND	ND
S03-020	R318	Adverse Event	SIGN	ND			ND	ND	ND	ND	ND	ND	ND
S03-021	R319	Adverse Event	SIGN				1	dysphagia	Recovered	No SAE	Mild	Possibly not related	Yes
S03-021	R319	Adverse Event	SIGN				2	hand tingling	Recovered	No SAE	Mild	Possibly not related	Yes
S03-022	R320	Adverse Event	SIGN	ND			ND	ND	ND	ND	ND	ND	ND
S03-023	R321	Adverse Event	SIGN	ND			ND	ND	ND	ND	ND	ND	ND
S03-024	R322	Adverse Event	SIGN			Drug treatment (rehabilitation treatment)	1	Lt Shoulder pain	Undergoing recovery	No SAE	Moderate	Possibly not related	Yes
S03-025	R323	Adverse Event	SIGN	ND			ND	ND	ND	ND	ND	ND	ND
S03-026	R324	Adverse Event	SIGN	ND			ND	ND	ND	ND	ND	ND	ND
S03-027	R325	Adverse Event	SIGN	ND			ND	ND	ND	ND	ND	ND	ND
S03-028	R326	Adverse Event	SIGN	ND			ND	ND	ND	ND	ND	ND	ND
S02-001	R201	Adverse Event	SIGN	ND			ND	ND	ND	ND	ND	ND	ND
S02-002	NA002	Adverse Event	SIGN	ND			ND	ND	ND	ND	ND	ND	ND
S02-003	NA003	Adverse Event	SIGN	ND			ND	ND	ND	ND	ND	ND	ND
S02-004	R204	Adverse Event	SIGN	ND			ND	ND	ND	ND	ND	ND	ND
S02-005	R205	Adverse Event	SIGN	ND			ND	ND	ND	ND	ND	ND	ND
S02-006	R202	Adverse Event	SIGN	ND			ND	ND	ND	ND	ND	ND	ND
S02-007	NA007	Adverse Event	SIGN	ND			ND	ND	ND	ND	ND	ND	ND
S02-008	NA008	Adverse Event	SIGN	ND			ND	ND	ND	ND	ND	ND	ND
S02-009	NA009	Adverse Event	SIGN	ND			ND	ND	ND	ND	ND	ND	ND
S02-010	NA010	Adverse Event	SIGN	ND			ND	ND	ND	ND	ND	ND	ND
S02-011	R203	Adverse Event	SIGN	ND			ND	ND	ND	ND	ND	ND	ND
S02-012	R206	Adverse Event	SIGN	ND			ND	ND	ND	ND	ND	ND	ND
S02-013	R207	Adverse Event	SIGN	ND			ND	ND	ND	ND	ND	ND	ND
S02-014	R208	Adverse Event	SIGN	ND			ND	ND	ND	ND	ND	ND	ND
S02-015	NA015	Adverse Event	SIGN	ND			ND	ND	ND	ND	ND	ND	ND
S02-016	R209	Adverse Event	SIGN	ND			ND	ND	ND	ND	ND	ND	ND
S02-017	NA017	Adverse Event	SIGN	ND			ND	ND	ND	ND	ND	ND	ND
S02-018	R211	Adverse Event	SIGN	ND			ND	ND	ND	ND	ND	ND	ND
S02-019	R210	Adverse Event	SIGN	ND			ND	ND	ND	ND	ND	ND	ND
S02-020	NA020	Adverse Event	SIGN	ND			ND	ND	ND	ND	ND	ND	ND
S02-021	R212	Adverse Event	SIGN	ND			ND	ND	ND	ND	ND	ND	ND
S02-022	R213	Adverse Event	SIGN	ND			ND	ND	ND	ND	ND	ND	ND
S02-023	R214	Adverse Event	SIGN	ND			ND	ND	ND	ND	ND	ND	ND
S02-024	NA024	Adverse Event	SIGN	ND			ND	ND	ND	ND	ND	ND	ND
S02-025	NA025	Adverse Event	SIGN	ND			ND	ND	ND	ND	ND	ND	ND
S02-026	R215	Adverse Event	SIGN	ND			ND	ND	ND	ND	ND	ND	ND
S02-027	R216	Adverse Event	SIGN	ND			ND	ND	ND	ND	ND	ND	ND
S02-028	R217	Adverse Event	SIGN	ND			ND	ND	ND	ND	ND	ND	ND
S02-029	R218	Adverse Event	SIGN	ND			ND	ND	ND	ND	ND	ND	ND
S02-030	R221	Adverse Event	SIGN	ND			ND	ND	ND	ND	ND	ND	ND
S02-031	R220	Adverse Event	SIGN	ND			ND	ND	ND	ND	ND	ND	ND
S02-032	R219	Adverse Event	SIGN	ND			ND	ND	ND	ND	ND	ND	ND
S02-033	R222	Adverse Event	SIGN	ND			ND	ND	ND	ND	ND	ND	ND
S02-034	R223	Adverse Event	SIGN	ND			ND	ND	ND	ND	ND	ND	ND
S02-035	R224	Adverse Event	SIGN	ND			ND	ND	ND	ND	ND	ND	ND
S02-036	R226	Adverse Event	SIGN	ND			ND	ND	ND	ND	ND	ND	ND
S02-037	R225	Adverse Event	SIGN	ND			ND	ND	ND	ND	ND	ND	ND
S02-038	R227	Adverse Event	SIGN	ND			ND	ND	ND	ND	ND	ND	ND
S02-039	R228	Adverse Event	SIGN	ND			ND	ND	ND	ND	ND	ND	ND
S02-040	R229	Adverse Event	SIGN	ND			ND	ND	ND	ND	ND	ND	ND
S02-041	R231	Adverse Event	SIGN	ND			ND	ND	ND	ND	ND	ND	ND
S02-042	R232	Adverse Event	SIGN	ND			ND	ND	ND	ND	ND	ND	ND
S02-043	R234	Adverse Event	SIGN	ND			ND	ND	ND	ND	ND	ND	ND
S02-044	R235	Adverse Event	SIGN				1	op sid swelling	Recovered	No SAE	Mild	Possibly not related	Yes
S02-045	R230	Adverse Event	SIGN	ND			ND	ND	ND	ND	ND	ND	ND
S02-046	R238	Adverse Event	SIGN	ND			ND	ND	ND	ND	ND	ND	ND
S02-047	R236	Adverse Event	SIGN	ND			ND	ND	ND	ND	ND	ND	ND
S02-048	R233	Adverse Event	SIGN	ND			ND	ND	ND	ND	ND	ND	ND
S02-049	R237	Adverse Event	SIGN	ND			ND	ND	ND	ND	ND	ND	ND
S02-050	R239	Adverse Event	SIGN	ND			ND	ND	ND	ND	ND	ND	ND
S02-051	R240	Adverse Event	SIGN	ND			ND	ND	ND	ND	ND	ND	ND
S02-052	R241	Adverse Event	SIGN	ND			ND	ND	ND	ND	ND	ND	ND
S02-053	R242	Adverse Event	SIGN	ND			ND	ND	ND	ND	ND	ND	ND
S02-054	R243	Adverse Event	SIGN	ND			ND	ND	ND	ND	ND	ND	ND
S02-055	R244	Adverse Event	SIGN	ND			ND	ND	ND	ND	ND	ND	ND
S02-056	NA056	Adverse Event	SIGN	ND			ND	ND	ND	ND	ND	ND	ND

## Sheet: AS
SN	EN	Visit	CRF	CRFStatus	AS_Check	Evaluating adhesion score 1	Evaluating adhesion score 2	Evaluating adhesion score 3	Evaluating adhesion score 4	Evaluating adhesion score 5	Evaluating adhesion score 6	Evaluating adhesion score 7	Total
S01-001	R101	Visit 1	Adhesion Scores	SIGN		1	1	1	1	1	1	0	6
S01-001	R101	Visit 3	Adhesion Scores	SIGN		6	5	5	1	2	2	1	22
S01-001	R101	Visit 4	Adhesion Scores	SIGN		2	1	1	1	1	1	2	9
S01-001	R101	UnScheduled Visit	Adhesion Scores	SIGN		6	5	5	1	2	2	1	22
S01-002	R102	Visit 1	Adhesion Scores	SIGN		1	1	1	1	1	1	0	6
S01-002	R102	Visit 3	Adhesion Scores	SIGN		1	1	1	1	2	2	2	10
S01-002	R102	Visit 4	Adhesion Scores	SIGN		5	1	1	1	1	1	1	11
S01-003	R103	Visit 1	Adhesion Scores	SIGN		1	1	1	1	1	1	0	6
S01-003	R103	Visit 3	Adhesion Scores	SIGN		1	1	1	1	1	1	1	7
S01-003	R103	Visit 4	Adhesion Scores	SIGN		1	1	1	1	1	1	2	8
S01-004	R105	Visit 1	Adhesion Scores	SIGN		1	1	1	1	1	1	0	6
S01-004	R105	Visit 3	Adhesion Scores	SIGN		1	1	1	2	1	2	1	9
S01-004	R105	Visit 4	Adhesion Scores	SIGN		1	1	2	1	1	1	1	8
S01-005	R104	Visit 1	Adhesion Scores	SIGN		1	1	1	1	1	1	0	6
S01-005	R104	Visit 3	Adhesion Scores	SIGN		1	1	1	1	1	1	1	7
S01-005	R104	Visit 4	Adhesion Scores	SIGN		1	1	1	1	1	1	1	7
S01-006	R107	Visit 1	Adhesion Scores	SIGN		1	1	1	1	1	1	0	6
S01-006	R107	Visit 3	Adhesion Scores	SIGN		1	1	1	1	1	2	1	8
S01-006	R107	Visit 4	Adhesion Scores	SIGN		1	1	1	1	1	1	1	7
S01-007	R106	Visit 1	Adhesion Scores	SIGN		1	1	1	1	1	1	0	6
S01-007	R106	Visit 3	Adhesion Scores	SIGN		1	1	1	1	1	1	2	8
S01-007	R106	Visit 4	Adhesion Scores	SIGN		1	1	3	1	1	1	1	9
S01-008	R108	Visit 1	Adhesion Scores	SIGN		1	1	1	1	1	1	0	6
S01-008	R108	Visit 3	Adhesion Scores	SIGN		2	2	1	1	1	1	1	9
S01-008	R108	Visit 4	Adhesion Scores	SIGN		2	3	3	3	2	2	2	17
S01-009	R109	Visit 1	Adhesion Scores	SIGN		1	1	1	1	1	1	0	6
S01-009	R109	Visit 3	Adhesion Scores	SIGN		2	3	2	1	1	1	1	11
S01-009	R109	Visit 4	Adhesion Scores	SIGN		2	2	1	1	1	1	3	11
S01-010	R111	Visit 1	Adhesion Scores	SIGN		1	1	1	1	1	1	0	6
S01-010	R111	Visit 3	Adhesion Scores	SIGN		1	2	5	1	1	1	1	12
S01-010	R111	Visit 4	Adhesion Scores	SIGN		1	1	1	5	1	3	1	13
S01-011	R110	Visit 1	Adhesion Scores	SIGN		1	1	1	1	1	1	0	6
S01-011	R110	Visit 3	Adhesion Scores	SIGN		1	2	1	1	1	1	2	9
S01-011	R110	Visit 4	Adhesion Scores	SIGN		1	1	1	1	1	1	1	7
S01-012	R112	Visit 1	Adhesion Scores	SIGN		1	1	1	1	1	1	0	6
S01-012	R112	Visit 3	Adhesion Scores	SIGN		3	1	2	1	1	1	1	10
S01-012	R112	Visit 4	Adhesion Scores	SIGN		2	1	2	1	1	1	1	9
S01-013	R113	Visit 1	Adhesion Scores	SIGN		1	1	1	1	1	1	0	6
S01-013	R113	Visit 3	Adhesion Scores	SIGN		1	1	1	1	1	1	1	7
S01-013	R113	Visit 4	Adhesion Scores	SIGN		1	1	3	1	1	1	2	10
S01-014	R114	Visit 1	Adhesion Scores	SIGN		1	1	1	1	1	1	0	6
S01-014	R114	Visit 3	Adhesion Scores	SIGN		1	1	1	1	1	1	1	7
S01-014	R114	Visit 4	Adhesion Scores	SIGN		2	1	1	1	1	1	1	8
S01-015	R115	Visit 1	Adhesion Scores	SIGN		1	1	1	1	1	1	0	6
S01-015	R115	Visit 3	Adhesion Scores	SIGN		1	1	1	1	1	1	2	8
S01-015	R115	Visit 4	Adhesion Scores	SIGN		1	1	1	1	1	1	1	7
S01-016	R116	Visit 1	Adhesion Scores	SIGN		1	1	1	1	1	1	0	6
S01-016	R116	Visit 3	Adhesion Scores	SIGN		1	1	1	1	1	1	1	7
S01-016	R116	Visit 4	Adhesion Scores	SIGN		1	1	1	1	1	1	1	7
S01-017	R117	Visit 1	Adhesion Scores	SIGN		1	1	1	1	1	1	0	6
S01-017	R117	Visit 3	Adhesion Scores	SIGN		2	2	1	1	1	1	1	9
S01-017	R117	Visit 4	Adhesion Scores	SIGN		1	1	1	1	1	1	1	7
S01-018	R118	Visit 1	Adhesion Scores	SIGN		1	1	1	1	1	1	0	6
S01-018	R118	Visit 3	Adhesion Scores	SIGN		1	1	1	1	1	1	2	8
S01-018	R118	Visit 4	Adhesion Scores	SIGN		1	1	1	1	1	1	2	8
S01-019	R119	Visit 1	Adhesion Scores	SIGN		1	1	1	1	1	1	0	6
S01-019	R119	Visit 3	Adhesion Scores	SIGN		2	2	1	1	1	1	1	9
S01-019	R119	Visit 4	Adhesion Scores	SIGN		1	1	7	1	1	1	1	13
S01-020	R126	Visit 1	Adhesion Scores	SIGN		1	1	1	1	1	1	0	6
S01-020	R126	Visit 3	Adhesion Scores	SIGN		1	1	2	1	1	1	1	8
S01-020	R126	Visit 4	Adhesion Scores	SIGN		5	5	5	1	1	1	1	19
S01-021	R120	Visit 1	Adhesion Scores	SIGN		1	1	1	1	1	1	0	6
S01-021	R120	Visit 3	Adhesion Scores	SIGN		1	1	1	1	1	1	1	7
S01-021	R120	Visit 4	Adhesion Scores	SIGN		1	2	2	2	1	1	1	10
S01-022	R121	Visit 1	Adhesion Scores	SIGN		1	1	1	1	1	1	0	6
S01-022	R121	Visit 3	Adhesion Scores	SIGN		1	1	1	1	1	1	1	7
S01-022	R121	Visit 4	Adhesion Scores	SIGN		2	2	2	1	1	1	1	10
S01-023	R122	Visit 1	Adhesion Scores	SIGN		1	1	1	1	1	1	0	6
S01-023	R122	Visit 3	Adhesion Scores	SIGN		1	1	2	1	1	1	1	8
S01-023	R122	Visit 4	Adhesion Scores	SIGN		1	1	1	1	1	1	2	8
S01-024	R123	Visit 1	Adhesion Scores	SIGN		1	1	1	1	1	1	0	6
S01-024	R123	Visit 3	Adhesion Scores	SIGN		1	2	1	1	1	1	1	8
S01-024	R123	Visit 4	Adhesion Scores	SIGN		1	1	1	1	1	1	1	7
S01-025	R124	Visit 1	Adhesion Scores	SIGN		1	1	1	1	1	1	0	6
S01-025	R124	Visit 3	Adhesion Scores	SIGN		1	1	1	1	1	1	1	7
S01-025	R124	Visit 4	Adhesion Scores	SIGN		1	1	1	1	1	1	1	7
S01-026	R125	Visit 1	Adhesion Scores	SIGN		1	1	1	1	1	1	0	6
S01-026	R125	Visit 3	Adhesion Scores	SIGN		1	1	1	2	1	1	1	8
S01-026	R125	Visit 4	Adhesion Scores	SIGN		1	1	1	2	1	2	2	10
S01-027	R128	Visit 1	Adhesion Scores	SIGN		1	1	1	1	1	1	0	6
S01-027	R128	Visit 3	Adhesion Scores	SIGN		1	1	1	1	1	2	1	8
S01-027	R128	Visit 4	Adhesion Scores	SIGN		1	1	1	1	1	1	2	8
S01-028	R127	Visit 1	Adhesion Scores	SIGN		1	1	1	1	1	1	0	6
S01-028	R127	Visit 3	Adhesion Scores	SIGN		1	1	1	1	1	1	1	7
S01-028	R127	Visit 4	Adhesion Scores	SIGN		1	1	1	1	2	1	3	10
S01-029	R129	Visit 1	Adhesion Scores	SIGN		1	1	1	1	1	1	0	6
S01-029	R129	Visit 3	Adhesion Scores	SIGN		1	1	1	1	1	1	3	9
S01-029	R129	Visit 4	Adhesion Scores	SIGN		1	1	1	2	1	1	3	10
S01-030	R130	Visit 1	Adhesion Scores	SIGN		1	1	1	1	1	1	0	6
S01-030	R130	Visit 3	Adhesion Scores	SIGN		1	1	1	1	1	1	1	7
S01-030	R130	Visit 4	Adhesion Scores	SIGN		1	1	1	1	1	1	1	7
S01-031	R134	Visit 1	Adhesion Scores	SIGN		1	1	1	1	1	1	0	6
S01-031	R134	Visit 3	Adhesion Scores	SIGN		1	1	1	1	1	1	1	7
S01-031	R134	Visit 4	Adhesion Scores	SIGN		1	1	1	1	1	1	1	7
S01-032	R131	Visit 1	Adhesion Scores	SIGN		1	1	1	1	1	1	0	6
S01-032	R131	Visit 3	Adhesion Scores	SIGN		1	1	1	1	1	1	2	8
S01-032	R131	Visit 4	Adhesion Scores	SIGN		5	5	5	1	1	1	1	19
S01-033	R132	Visit 1	Adhesion Scores	SIGN		1	1	1	1	1	1	0	6
S01-033	R132	Visit 3	Adhesion Scores	SIGN		1	1	1	1	1	1	1	7
S01-033	R132	Visit 4	Adhesion Scores	SIGN		1	1	1	1	2	2	2	10
S01-034	R133	Visit 1	Adhesion Scores	SIGN		1	1	1	1	1	1	0	6
S01-034	R133	Visit 3	Adhesion Scores	SIGN		1	1	2	1	1	1	1	8
S01-034	R133	Visit 4	Adhesion Scores	SIGN		1	1	1	1	1	1	1	7
S01-035	R135	Visit 1	Adhesion Scores	SIGN		1	1	1	1	1	1	0	6
S01-035	R135	Visit 3	Adhesion Scores	SIGN		1	1	1	1	1	1	1	7
S01-035	R135	Visit 4	Adhesion Scores	SIGN		1	1	1	1	1	1	1	7
S01-036	R140	Visit 1	Adhesion Scores	SIGN		1	1	1	1	1	1	0	6
S01-036	R140	Visit 3	Adhesion Scores	SIGN		2	1	1	1	1	1	1	8
S01-036	R140	Visit 4	Adhesion Scores	SIGN		1	1	1	1	1	1	3	9
S01-037	R136	Visit 1	Adhesion Scores	SIGN		1	1	1	1	1	1	0	6
S01-037	R136	Visit 3	Adhesion Scores	SIGN		1	1	1	1	1	1	1	7
S01-037	R136	Visit 4	Adhesion Scores	SIGN		1	1	1	1	1	1	1	7
S01-038	R137	Visit 1	Adhesion Scores	SIGN		1	1	1	1	1	1	0	6
S01-038	R137	Visit 3	Adhesion Scores	SIGN		1	1	1	1	1	1	1	7
S01-038	R137	Visit 4	Adhesion Scores	SIGN		1	1	1	1	1	1	1	7
S01-039	R138	Visit 1	Adhesion Scores	SIGN		1	1	1	1	1	1	0	6
S01-039	R138	Visit 3	Adhesion Scores	SIGN		1	2	2	1	1	1	1	9
S01-039	R138	Visit 4	Adhesion Scores	SIGN		3	3	3	1	1	1	2	14
S01-040	R139	Visit 1	Adhesion Scores	SIGN		1	1	1	1	1	1	0	6
S01-040	R139	Visit 3	Adhesion Scores	SIGN		1	1	1	1	1	1	1	7
S01-040	R139	Visit 4	Adhesion Scores	SIGN		2	2	2	2	1	1	1	11
S01-041	R141	Visit 1	Adhesion Scores	SIGN		1	1	1	1	1	1	0	6
S01-041	R141	Visit 3	Adhesion Scores	SIGN		1	1	2	1	1	1	1	8
S01-041	R141	Visit 4	Adhesion Scores	SIGN		3	3	1	1	1	1	1	11
S01-042	R144	Visit 1	Adhesion Scores	SIGN		1	1	1	1	1	1	0	6
S01-042	R144	Visit 3	Adhesion Scores	SIGN		1	1	1	1	1	1	1	7
S01-042	R144	Visit 4	Adhesion Scores	SIGN		1	1	1	1	1	1	1	7
S01-043	R143	Visit 1	Adhesion Scores	SIGN		1	1	1	1	1	1	0	6
S01-043	R143	Visit 3	Adhesion Scores	SIGN		1	1	2	1	1	1	1	8
S01-043	R143	Visit 4	Adhesion Scores	SIGN		1	1	1	1	1	1	1	7
S01-044	R142	Visit 1	Adhesion Scores	SIGN		1	1	1	1	1	1	0	6
S01-044	R142	Visit 3	Adhesion Scores	SIGN		1	1	1	1	1	1	1	7
S01-044	R142	Visit 4	Adhesion Scores	SIGN		1	1	1	1	1	1	1	7
S01-045	R145	Visit 1	Adhesion Scores	SIGN		1	1	1	1	1	1	0	6
S01-045	R145	Visit 3	Adhesion Scores	SIGN		1	1	1	1	1	1	1	7
S01-045	R145	Visit 4	Adhesion Scores	SIGN		1	1	1	1	1	1	1	7
S01-046	R146	Visit 1	Adhesion Scores	SIGN		1	1	1	1	1	1	0	6
S01-046	R146	Visit 3	Adhesion Scores	SIGN		1	1	1	1	1	1	1	7
S01-046	R146	Visit 4	Adhesion Scores	SIGN		3	3	3	1	1	1	1	13
S01-047	R153	Visit 1	Adhesion Scores	SIGN		1	1	1	1	1	1	0	6
S01-047	R153	Visit 3	Adhesion Scores	SIGN		2	2	2	1	1	1	1	10
S01-047	R153	Visit 4	Adhesion Scores	SIGN		1	1	1	1	1	1	1	7
S01-048	NA048	Visit 1	Adhesion Scores	SIGN		1	1	1	1	1	1	0	6
S01-049	NA049	Visit 1	Adhesion Scores	SIGN		1	1	1	1	1	1	0	6
S01-050	R147	Visit 1	Adhesion Scores	SIGN		1	1	1	1	1	1	0	6
S01-050	R147	Visit 3	Adhesion Scores	SIGN		1	1	1	1	1	1	1	7
S01-050	R147	Visit 4	Adhesion Scores	SIGN		1	1	1	1	1	1	1	7
S01-051	R148	Visit 1	Adhesion Scores	SIGN		1	1	1	1	1	1	0	6
S01-051	R148	Visit 3	Adhesion Scores	SIGN		1	1	1	1	1	1	1	7
S01-051	R148	Visit 4	Adhesion Scores	SIGN		1	1	1	1	1	1	1	7
S01-052	R150	Visit 1	Adhesion Scores	SIGN		1	1	1	1	1	1	0	6
S01-052	R150	Visit 3	Adhesion Scores	SIGN		1	2	1	1	1	1	2	9
S01-052	R150	Visit 4	Adhesion Scores	SIGN		1	1	1	1	1	1	1	7
S01-053	R149	Visit 1	Adhesion Scores	SIGN		1	1	1	1	1	1	0	6
S01-053	R149	Visit 3	Adhesion Scores	SIGN		1	2	2	1	1	1	1	9
S01-053	R149	Visit 4	Adhesion Scores	SIGN		1	1	1	1	1	1	1	7
S01-054	R151	Visit 1	Adhesion Scores	SIGN		1	1	1	1	1	1	0	6
S01-054	R151	Visit 3	Adhesion Scores	SIGN		1	1	1	1	1	1	1	7
S01-054	R151	Visit 4	Adhesion Scores	SIGN		1	1	1	1	1	1	1	7
S01-055	R154	Visit 1	Adhesion Scores	SIGN		1	1	1	1	1	1	0	6
S01-055	R154	Visit 3	Adhesion Scores	SIGN		1	1	2	1	1	1	2	9
S01-055	R154	Visit 4	Adhesion Scores	SIGN		1	1	1	1	1	1	1	7
S01-056	R152	Visit 1	Adhesion Scores	SIGN		1	1	1	1	1	1	0	6
S01-056	R152	Visit 3	Adhesion Scores	SIGN		1	1	1	1	1	1	1	7
S01-056	R152	Visit 4	Adhesion Scores	SIGN		1	1	1	1	1	1	1	7
S01-057	R155	Visit 1	Adhesion Scores	SIGN		1	1	1	1	1	1	0	6
S01-057	R155	Visit 3	Adhesion Scores	SIGN		1	1	1	1	1	1	1	7
S01-057	R155	Visit 4	Adhesion Scores	SIGN		1	1	1	1	1	1	1	7
S01-058	R156	Visit 1	Adhesion Scores	SIGN		1	1	1	1	1	1	0	6
S01-058	R156	Visit 3	Adhesion Scores	SIGN		1	1	1	1	1	1	1	7
S01-058	R156	Visit 4	Adhesion Scores	SIGN		1	1	1	1	1	1	1	7
S01-059	R157	Visit 1	Adhesion Scores	SIGN		1	1	1	1	1	1	0	6
S01-059	R157	Visit 3	Adhesion Scores	SIGN		1	1	1	1	1	1	1	7
S01-059	R157	Visit 4	Adhesion Scores	SIGN		1	1	1	1	1	1	2	8
S01-060	R159	Visit 1	Adhesion Scores	SIGN		1	1	1	1	1	1	0	6
S01-060	R159	Visit 3	Adhesion Scores	SIGN		2	1	1	1	1	1	3	10
S01-060	R159	Visit 4	Adhesion Scores	SIGN		1	1	1	2	1	1	2	9
S01-061	R158	Visit 1	Adhesion Scores	SIGN		1	1	1	1	1	1	0	6
S01-061	R158	Visit 3	Adhesion Scores	SIGN		1	1	1	1	1	2	3	10
S01-061	R158	Visit 4	Adhesion Scores	SIGN		1	1	1	1	1	1	2	8
S01-062	R160	Visit 1	Adhesion Scores	SIGN		1	1	1	1	1	1	0	6
S01-062	R160	Visit 3	Adhesion Scores	SIGN		2	1	1	1	1	1	1	8
S01-062	R160	Visit 4	Adhesion Scores	SIGN		1	1	1	1	1	1	1	7
S01-063	R161	Visit 1	Adhesion Scores	SIGN		1	1	1	1	1	1	0	6
S01-063	R161	Visit 3	Adhesion Scores	SIGN		1	1	1	1	1	1	1	7
S01-063	R161	Visit 4	Adhesion Scores	SIGN		1	1	1	2	1	1	2	9
S01-064	R162	Visit 1	Adhesion Scores	SIGN		1	1	1	1	1	1	0	6
S01-064	R162	Visit 3	Adhesion Scores	SIGN		1	1	1	1	2	1	1	8
S01-064	R162	Visit 4	Adhesion Scores	SIGN		1	1	1	1	1	1	1	7
S01-065	R163	Visit 1	Adhesion Scores	SIGN		1	1	1	1	1	1	0	6
S01-065	R163	Visit 3	Adhesion Scores	SIGN		1	1	1	1	1	1	1	7
S01-065	R163	Visit 4	Adhesion Scores	SIGN		1	1	1	1	1	1	1	7
S01-066	R164	Visit 1	Adhesion Scores	SIGN		1	1	1	1	1	1	0	6
S01-066	R164	Visit 3	Adhesion Scores	SIGN		1	1	1	1	1	1	1	7
S01-066	R164	Visit 4	Adhesion Scores	SIGN		1	1	1	1	1	1	1	7
S01-067	R165	Visit 1	Adhesion Scores	SIGN		1	1	1	1	1	1	0	6
S01-067	R165	Visit 3	Adhesion Scores	SIGN		1	1	1	1	1	1	1	7
S01-067	R165	Visit 4	Adhesion Scores	SIGN		1	1	1	1	1	1	1	7
S01-068	R166	Visit 1	Adhesion Scores	SIGN		1	1	1	1	1	1	0	6
S01-068	R166	Visit 3	Adhesion Scores	SIGN		1	1	1	1	1	1	1	7
S01-068	R166	Visit 4	Adhesion Scores	SIGN		1	1	1	1	2	2	2	10
S01-069	R167	Visit 1	Adhesion Scores	SIGN		1	1	1	1	1	1	0	6
S01-069	R167	Visit 3	Adhesion Scores	SIGN		1	1	1	1	1	1	1	7
S01-069	R167	Visit 4	Adhesion Scores	SIGN		1	1	1	1	1	1	1	7
S01-070	R168	Visit 1	Adhesion Scores	SIGN		1	1	1	1	1	1	0	6
S01-070	R168	Visit 3	Adhesion Scores	SIGN		1	1	2	1	2	2	1	10
S01-070	R168	Visit 4	Adhesion Scores	SIGN		1	1	1	2	1	1	2	9
S01-071	R169	Visit 1	Adhesion Scores	SIGN		1	1	1	1	1	1	0	6
S01-071	R169	Visit 3	Adhesion Scores	SIGN		1	1	1	1	1	1	1	7
S01-071	R169	Visit 4	Adhesion Scores	SIGN		1	1	1	1	1	1	1	7
S01-072	R170	Visit 1	Adhesion Scores	SIGN		1	1	1	1	1	1	0	6
S01-072	R170	Visit 3	Adhesion Scores	SIGN		1	1	1	1	1	1	1	7
S01-072	R170	Visit 4	Adhesion Scores	SIGN		1	1	1	1	1	1	1	7
S03-001	R301	Visit 1	Adhesion Scores	SIGN		2	2	3	1	1	1	1	11
S03-001	R301	Visit 3	Adhesion Scores	SIGN		2	2	3	1	1	1	1	11
S03-001	R301	Visit 4	Adhesion Scores	SIGN		4	4	3	1	1	1	1	15
S03-002	R302	Visit 1	Adhesion Scores	SIGN		3	1	1	1	1	1	1	9
S03-002	R302	Visit 3	Adhesion Scores	SIGN		1	1	1	1	1	1	1	7
S03-002	R302	Visit 4	Adhesion Scores	SIGN		1	1	3	1	1	1	1	9
S03-003	R303	Visit 1	Adhesion Scores	SIGN		1	1	2	1	1	1	1	8
S03-003	R303	Visit 3	Adhesion Scores	SIGN	ND	ND	ND	ND	ND	ND	ND	ND	ND
S03-003	R303	Visit 4	Adhesion Scores	SIGN		2	2	2	1	2	1	1	11
S03-004	R304	Visit 1	Adhesion Scores	SIGN		1	1	1	1	1	1	1	7
S03-004	R304	Visit 3	Adhesion Scores	SIGN	ND	ND	ND	ND	ND	ND	ND	ND	ND
S03-004	R304	Visit 4	Adhesion Scores	SIGN		2	2	3	2	2	2	1	14
S03-005	R305	Visit 1	Adhesion Scores	SIGN		3	4	3	1	1	1	1	14
S03-005	R305	Visit 3	Adhesion Scores	SIGN		2	2	2	2	1	3	2	14
S03-006	R306	Visit 1	Adhesion Scores	SIGN		1	1	1	1	1	1	1	7
S03-006	R306	Visit 3	Adhesion Scores	SIGN		2	2	2	2	1	1	1	11
S03-006	R306	Visit 4	Adhesion Scores	SIGN		2	2	3	1	1	1	1	11
S03-007	R307	Visit 1	Adhesion Scores	SIGN		1	1	1	1	1	1	1	7
S03-007	R307	Visit 3	Adhesion Scores	SIGN		3	3	3	2	2	2	2	17
S03-007	R307	Visit 4	Adhesion Scores	SIGN		5	5	3	2	1	3	1	20
S03-008	NA	Visit 1	Adhesion Scores	SIGN		1	1	1	1	1	1	1	7
S03-009	R308	Visit 1	Adhesion Scores	SIGN		1	1	1	1	1	1	1	7
S03-009	R308	Visit 3	Adhesion Scores	SIGN		5	5	5	1	1	1	1	19
S03-009	R308	Visit 4	Adhesion Scores	SIGN		2	1	4	1	1	1	2	12
S03-010	R309	Visit 1	Adhesion Scores	SIGN		1	1	1	1	1	1	1	7
S03-010	R309	Visit 3	Adhesion Scores	SIGN		3	3	2	4	1	1	1	15
S03-010	R309	Visit 4	Adhesion Scores	SIGN		7	7	7	1	1	2	2	27
S03-011	R310	Visit 1	Adhesion Scores	SIGN		1	1	1	1	1	1	1	7
S03-011	R310	Visit 3	Adhesion Scores	SIGN		1	1	3	1	1	1	1	9
S03-011	R310	Visit 4	Adhesion Scores	SIGN		0	0	0	2	1	1	1	5
S03-012	R312	Visit 1	Adhesion Scores	SIGN		0	0	0	0	0	0	0	0
S03-012	R312	Visit 3	Adhesion Scores	SIGN		1	1	2	3	1	1	1	10
S03-012	R312	Visit 4	Adhesion Scores	SIGN		0	0	5	5	2	2	2	16
S03-013	R311	Visit 1	Adhesion Scores	SIGN		1	1	1	1	1	1	1	7
S03-013	R311	Visit 3	Adhesion Scores	SIGN		7	7	1	3	2	1	1	22
S03-013	R311	Visit 4	Adhesion Scores	SIGN		0	0	0	2	2	2	2	8
S03-014	R314	Visit 1	Adhesion Scores	SIGN		1	1	1	1	1	1	1	7
S03-014	R314	Visit 3	Adhesion Scores	SIGN		1	1	1	1	1	1	3	9
S03-014	R314	Visit 4	Adhesion Scores	SIGN		1	1	1	1	1	1	1	7
S03-015	R313	Visit 1	Adhesion Scores	SIGN		1	1	1	1	1	1	1	7
S03-015	R313	Visit 3	Adhesion Scores	SIGN		2	2	2	1	1	1	1	10
S03-015	R313	Visit 4	Adhesion Scores	SIGN		1	1	1	1	1	1	1	7
S03-016	R316	Visit 1	Adhesion Scores	SIGN		1	1	1	1	1	1	1	7
S03-016	R316	Visit 3	Adhesion Scores	SIGN		2	2	2	1	1	1	1	10
S03-016	R316	Visit 4	Adhesion Scores	SIGN		2	1	1	1	1	1	1	8
S03-017	R315	Visit 1	Adhesion Scores	SIGN		1	1	1	1	1	1	1	7
S03-017	R315	Visit 3	Adhesion Scores	SIGN		1	1	2	1	1	1	1	8
S03-017	R315	Visit 4	Adhesion Scores	SIGN		1	1	2	1	1	1	1	8
S03-018	NA018	Visit 1	Adhesion Scores	SIGN		1	1	1	1	1	1	1	7
S03-019	R317	Visit 1	Adhesion Scores	SIGN		1	1	1	1	1	1	1	7
S03-019	R317	Visit 3	Adhesion Scores	SIGN		1	1	1	2	1	1	1	8
S03-019	R317	Visit 4	Adhesion Scores	SIGN		1	1	1	1	1	1	1	7
S03-020	R318	Visit 1	Adhesion Scores	SIGN		1	1	1	1	1	1	1	7
S03-020	R318	Visit 3	Adhesion Scores	SIGN		2	2	2	1	1	1	2	11
S03-020	R318	Visit 4	Adhesion Scores	SIGN		2	2	2	1	1	1	1	10
S03-021	R319	Visit 1	Adhesion Scores	SIGN		1	1	1	1	1	1	1	7
S03-021	R319	Visit 3	Adhesion Scores	SIGN		3	3	4	1	1	1	3	16
S03-021	R319	Visit 4	Adhesion Scores	SIGN		1	1	1	1	1	1	2	8
S03-022	R320	Visit 1	Adhesion Scores	SIGN		1	1	1	1	2	1	1	8
S03-022	R320	Visit 3	Adhesion Scores	SIGN		1	1	1	1	2	1	1	8
S03-022	R320	Visit 4	Adhesion Scores	SIGN		1	1	1	1	1	1	1	7
S03-023	R321	Visit 1	Adhesion Scores	SIGN		1	1	1	1	1	1	1	7
S03-023	R321	Visit 3	Adhesion Scores	SIGN		2	2	1	1	1	1	1	9
S03-023	R321	Visit 4	Adhesion Scores	SIGN		1	1	1	1	1	1	1	7
S03-024	R322	Visit 1	Adhesion Scores	SIGN		1	1	1	1	1	1	1	7
S03-024	R322	Visit 3	Adhesion Scores	SIGN		1	1	1	1	1	1	1	7
S03-024	R322	Visit 4	Adhesion Scores	SIGN		1	1	1	1	1	1	1	7
S03-025	R323	Visit 1	Adhesion Scores	SIGN		1	1	1	1	1	1	1	7
S03-025	R323	Visit 3	Adhesion Scores	SIGN		1	1	2	1	1	1	1	8
S03-025	R323	Visit 4	Adhesion Scores	SIGN		1	1	2	1	1	1	1	8
S03-026	R324	Visit 1	Adhesion Scores	SIGN		1	1	1	1	1	1	1	7
S03-026	R324	Visit 3	Adhesion Scores	SIGN		1	1	1	1	1	1	1	7
S03-026	R324	Visit 4	Adhesion Scores	SIGN		1	1	1	1	1	1	1	7
S03-027	R325	Visit 1	Adhesion Scores	SIGN		1	1	1	1	1	1	1	7
S03-027	R325	Visit 3	Adhesion Scores	SIGN		1	1	1	1	1	1	1	7
S03-027	R325	Visit 4	Adhesion Scores	SIGN		1	1	1	1	1	1	1	7
S03-028	R326	Visit 1	Adhesion Scores	SIGN		1	1	1	1	1	1	1	7
S03-028	R326	Visit 3	Adhesion Scores	SIGN		1	1	2	1	1	1	1	8
S03-028	R326	Visit 4	Adhesion Scores	SIGN		1	1	2	1	1	1	1	8
S02-001	R201	Visit 1	Adhesion Scores	SIGN		1	2	2	4	2	3	1	15
S02-001	R201	Visit 3	Adhesion Scores	SIGN		2	3	7	5	1	2	7	27
S02-001	R201	Visit 4	Adhesion Scores	SIGN		1	2	4	4	4	3	2	20
S02-002	NA002	Visit 1	Adhesion Scores	SIGN		1	1	1	3	2	2	1	11
S02-003	NA003	Visit 1	Adhesion Scores	SIGN		1	2	3	3	4	2	1	16
S02-004	R204	Visit 1	Adhesion Scores	SIGN		1	1	2	2	2	3	1	12
S02-004	R204	Visit 3	Adhesion Scores	SIGN		7	9	5	5	4	5	7	42
S02-005	R205	Visit 1	Adhesion Scores	SIGN		1	3	2	3	2	2	1	14
S02-005	R205	Visit 3	Adhesion Scores	SIGN		4	5	4	4	5	5	6	33
S02-005	R205	Visit 4	Adhesion Scores	SIGN		1	2	4	3	4	4	3	21
S02-006	R202	Visit 1	Adhesion Scores	SIGN		1	1	1	2	2	2	1	10
S02-006	R202	Visit 3	Adhesion Scores	SIGN		4	5	4	4	5	3	6	31
S02-006	R202	Visit 4	Adhesion Scores	SIGN		1	2	3	3	4	3	3	19
S02-007	NA007	Visit 1	Adhesion Scores	SIGN		1	2	1	3	2	2	1	12
S02-008	NA008	Visit 1	Adhesion Scores	SIGN		1	2	1	3	2	2	1	12
S02-009	NA009	Visit 1	Adhesion Scores	SIGN		1	2	2	3	2	2	1	13
S02-010	NA010	Visit 1	Adhesion Scores	SIGN		1	2	2	3	2	2	1	13
S02-011	R203	Visit 1	Adhesion Scores	SIGN		1	2	3	3	3	2	1	15
S02-011	R203	Visit 3	Adhesion Scores	SIGN		3	4	5	4	4	4	5	29
S02-011	R203	Visit 4	Adhesion Scores	SIGN		2	2	3	4	4	4	3	22
S02-012	R206	Visit 1	Adhesion Scores	SIGN		1	3	4	3	3	2	1	17
S02-012	R206	Visit 3	Adhesion Scores	SIGN		3	4	4	4	4	5	4	28
S02-012	R206	Visit 4	Adhesion Scores	SIGN		4	4	4	5	4	4	3	28
S02-013	R207	Visit 1	Adhesion Scores	SIGN		1	2	3	2	2	3	1	14
S02-013	R207	Visit 3	Adhesion Scores	SIGN		3	3	4	4	4	4	4	26
S02-013	R207	Visit 4	Adhesion Scores	SIGN		3	3	4	4	3	3	2	22
S02-014	R208	Visit 1	Adhesion Scores	SIGN		1	3	2	2	3	3	1	15
S02-014	R208	Visit 3	Adhesion Scores	SIGN		3	3	3	2	2	2	3	18
S02-014	R208	Visit 4	Adhesion Scores	SIGN		2	4	4	4	3	3	2	22
S02-015	NA015	Visit 1	Adhesion Scores	SIGN		1	2	2	3	2	3	1	14
S02-016	R209	Visit 1	Adhesion Scores	SIGN		1	1	3	2	2	4	1	14
S02-016	R209	Visit 3	Adhesion Scores	SIGN		2	2	3	3	3	3	3	19
S02-016	R209	Visit 4	Adhesion Scores	SIGN		3	3	4	5	5	4	2	26
S02-017	NA017	Visit 1	Adhesion Scores	SIGN		1	2	2	3	2	2	1	13
S02-018	R211	Visit 1	Adhesion Scores	SIGN		1	3	2	2	3	4	1	16
S02-018	R211	Visit 3	Adhesion Scores	SIGN		2	3	3	4	5	4	2	23
S02-018	R211	Visit 4	Adhesion Scores	SIGN		2	3	2	4	3	3	2	19
S02-019	R210	Visit 1	Adhesion Scores	SIGN		1	3	2	2	3	3	1	15
S02-019	R210	Visit 3	Adhesion Scores	SIGN		2	2	2	3	4	3	2	18
S02-019	R210	Visit 4	Adhesion Scores	SIGN		2	3	2	2	2	2	2	15
S02-020	NA020	Visit 1	Adhesion Scores	SIGN		1	2	2	3	2	3	1	14
S02-021	R212	Visit 1	Adhesion Scores	SIGN		1	2	3	3	4	3	1	17
S02-021	R212	Visit 3	Adhesion Scores	SIGN		3	4	3	5	4	4	2	25
S02-021	R212	Visit 4	Adhesion Scores	SIGN		1	2	3	2	2	2	1	13
S02-022	R213	Visit 1	Adhesion Scores	SIGN		1	2	2	3	2	2	1	13
S02-022	R213	Visit 3	Adhesion Scores	SIGN		3	4	4	4	4	4	2	25
S02-022	R213	Visit 4	Adhesion Scores	SIGN		2	4	4	3	4	3	2	22
S02-023	R214	Visit 1	Adhesion Scores	SIGN		1	3	2	2	3	2	1	14
S02-023	R214	Visit 3	Adhesion Scores	SIGN		3	4	3	4	3	3	2	22
S02-023	R214	Visit 4	Adhesion Scores	SIGN		2	3	3	4	3	3	2	20
S02-024	NA024	Visit 1	Adhesion Scores	SIGN		1	2	2	3	2	3	1	14
S02-025	NA025	Visit 1	Adhesion Scores	SIGN		1	2	2	3	2	2	1	13
S02-026	R215	Visit 1	Adhesion Scores	SIGN		1	2	3	2	4	2	1	15
S02-026	R215	Visit 3	Adhesion Scores	SIGN		5	6	5	4	5	4	4	33
S02-026	R215	Visit 4	Adhesion Scores	SIGN		1	3	2	4	4	3	1	18
S02-027	R216	Visit 1	Adhesion Scores	SIGN		1	2	3	3	2	3	1	15
S02-027	R216	Visit 3	Adhesion Scores	SIGN		3	3	3	3	3	3	2	20
S02-027	R216	Visit 4	Adhesion Scores	SIGN		1	3	3	4	4	3	1	19
S02-028	R217	Visit 1	Adhesion Scores	SIGN		1	2	3	2	2	3	1	14
S02-028	R217	Visit 3	Adhesion Scores	SIGN		3	3	4	4	4	4	2	24
S02-028	R217	Visit 4	Adhesion Scores	SIGN		1	4	4	3	4	3	1	20
S02-029	R218	Visit 1	Adhesion Scores	SIGN		1	3	2	3	4	3	1	17
S02-029	R218	Visit 3	Adhesion Scores	SIGN		3	4	3	5	3	3	3	24
S02-029	R218	Visit 4	Adhesion Scores	SIGN		2	2	3	4	3	3	2	19
S02-030	R221	Visit 1	Adhesion Scores	SIGN		1	2	3	2	2	3	1	14
S02-030	R221	Visit 3	Adhesion Scores	SIGN		2	3	4	4	3	4	2	22
S02-030	R221	Visit 4	Adhesion Scores	SIGN		1	3	2	4	3	3	1	17
S02-031	R220	Visit 1	Adhesion Scores	SIGN		1	2	2	3	3	2	1	14
S02-031	R220	Visit 3	Adhesion Scores	SIGN		2	3	4	4	4	4	2	23
S02-031	R220	Visit 4	Adhesion Scores	SIGN		2	3	3	2	3	2	1	16
S02-032	R219	Visit 1	Adhesion Scores	SIGN		1	2	2	3	2	3	1	14
S02-032	R219	Visit 3	Adhesion Scores	SIGN		3	2	4	4	3	4	2	22
S02-032	R219	Visit 4	Adhesion Scores	SIGN		1	2	3	3	3	3	1	16
S02-033	R222	Visit 1	Adhesion Scores	SIGN		1	2	2	4	3	3	1	16
S02-033	R222	Visit 3	Adhesion Scores	SIGN		2	4	4	4	3	4	2	23
S02-033	R222	Visit 4	Adhesion Scores	SIGN		1	3	4	5	4	3	1	21
S02-034	R223	Visit 1	Adhesion Scores	SIGN		1	2	3	4	3	3	1	17
S02-034	R223	Visit 3	Adhesion Scores	SIGN		2	3	4	4	3	3	2	21
S02-034	R223	Visit 4	Adhesion Scores	SIGN		2	3	3	3	3	2	1	17
S02-035	R224	Visit 1	Adhesion Scores	SIGN		1	2	2	2	2	2	1	12
S02-035	R224	Visit 3	Adhesion Scores	SIGN		2	3	3	4	4	4	2	22
S02-035	R224	Visit 4	Adhesion Scores	SIGN		1	2	3	3	3	2	1	15
S02-036	R226	Visit 1	Adhesion Scores	SIGN		1	2	3	3	2	3	1	15
S02-036	R226	Visit 3	Adhesion Scores	SIGN		2	3	4	5	4	3	2	23
S02-036	R226	Visit 4	Adhesion Scores	SIGN		1	4	3	3	3	3	1	18
S02-037	R225	Visit 1	Adhesion Scores	SIGN		1	2	3	4	3	3	1	17
S02-037	R225	Visit 3	Adhesion Scores	SIGN		2	3	3	5	4	4	2	23
S02-037	R225	Visit 4	Adhesion Scores	SIGN		1	3	4	3	3	3	1	18
S02-038	R227	Visit 1	Adhesion Scores	SIGN		1	3	2	3	3	2	1	15
S02-038	R227	Visit 3	Adhesion Scores	SIGN		2	4	4	5	4	4	2	25
S02-038	R227	Visit 4	Adhesion Scores	SIGN		1	2	3	2	3	2	1	14
S02-039	R228	Visit 1	Adhesion Scores	SIGN		1	2	3	2	3	3	1	15
S02-039	R228	Visit 3	Adhesion Scores	SIGN		2	3	3	4	4	3	2	21
S02-039	R228	Visit 4	Adhesion Scores	SIGN		1	4	5	5	3	2	1	21
S02-040	R229	Visit 1	Adhesion Scores	SIGN		1	2	2	3	2	3	1	14
S02-040	R229	Visit 3	Adhesion Scores	SIGN		3	4	4	4	4	5	3	27
S02-040	R229	Visit 4	Adhesion Scores	SIGN		1	2	2	3	3	3	1	15
S02-041	R231	Visit 1	Adhesion Scores	SIGN		1	2	3	2	2	2	1	13
S02-041	R231	Visit 3	Adhesion Scores	SIGN		2	3	3	4	4	5	3	24
S02-041	R231	Visit 4	Adhesion Scores	SIGN		2	3	3	3	2	3	1	17
S02-042	R232	Visit 1	Adhesion Scores	SIGN		1	2	2	3	3	2	1	14
S02-042	R232	Visit 3	Adhesion Scores	SIGN		2	3	3	4	4	5	3	24
S02-042	R232	Visit 4	Adhesion Scores	SIGN		1	1	2	3	2	2	1	12
S02-043	R234	Visit 1	Adhesion Scores	SIGN		1	2	2	3	3	4	1	16
S02-043	R234	Visit 3	Adhesion Scores	SIGN		2	3	3	5	4	4	2	23
S02-043	R234	Visit 4	Adhesion Scores	SIGN		1	2	3	2	2	2	1	13
S02-044	R235	Visit 1	Adhesion Scores	SIGN		1	2	2	4	4	4	1	18
S02-044	R235	Visit 3	Adhesion Scores	SIGN		2	3	3	4	4	4	2	22
S02-044	R235	Visit 4	Adhesion Scores	SIGN		1	2	2	3	3	2	1	14
S02-045	R230	Visit 1	Adhesion Scores	SIGN		1	2	2	3	2	3	1	14
S02-045	R230	Visit 3	Adhesion Scores	SIGN		4	5	4	3	3	3	2	24
S02-045	R230	Visit 4	Adhesion Scores	SIGN		2	3	2	3	2	3	1	16
S02-046	R238	Visit 1	Adhesion Scores	SIGN		1	2	2	3	3	3	1	15
S02-046	R238	Visit 3	Adhesion Scores	SIGN		2	2	3	4	4	3	2	20
S02-046	R238	Visit 4	Adhesion Scores	SIGN		1	2	2	3	2	2	1	13
S02-047	R236	Visit 1	Adhesion Scores	SIGN		1	2	3	2	2	3	1	14
S02-047	R236	Visit 3	Adhesion Scores	SIGN		2	3	3	4	4	4	2	22
S02-047	R236	Visit 4	Adhesion Scores	SIGN		2	4	4	3	3	2	1	19
S02-048	R233	Visit 1	Adhesion Scores	SIGN		1	2	2	3	2	3	1	14
S02-048	R233	Visit 3	Adhesion Scores	SIGN		2	3	3	4	4	4	2	22
S02-048	R233	Visit 4	Adhesion Scores	SIGN		1	2	2	3	3	2	1	14
S02-049	R237	Visit 1	Adhesion Scores	SIGN		1	2	2	3	3	4	1	16
S02-049	R237	Visit 3	Adhesion Scores	SIGN		2	3	4	5	4	5	2	25
S02-049	R237	Visit 4	Adhesion Scores	SIGN		2	3	3	4	3	2	1	18
S02-050	R239	Visit 1	Adhesion Scores	SIGN		1	2	2	3	3	3	1	15
S02-050	R239	Visit 3	Adhesion Scores	SIGN		2	4	4	5	4	5	2	26
S02-050	R239	Visit 4	Adhesion Scores	SIGN		1	3	3	3	2	3	1	16
S02-051	R240	Visit 1	Adhesion Scores	SIGN		1	2	3	3	2	2	1	14
S02-051	R240	Visit 3	Adhesion Scores	SIGN		2	4	5	4	4	5	2	26
S02-051	R240	Visit 4	Adhesion Scores	SIGN		2	2	4	3	3	3	1	18
S02-052	R241	Visit 1	Adhesion Scores	SIGN		1	2	3	3	3	2	1	15
S02-052	R241	Visit 3	Adhesion Scores	SIGN		2	2	3	5	4	4	1	21
S02-052	R241	Visit 4	Adhesion Scores	SIGN		1	2	3	3	3	3	2	17
S02-053	R242	Visit 1	Adhesion Scores	SIGN		1	2	2	3	3	2	1	14
S02-053	R242	Visit 3	Adhesion Scores	SIGN		1	2	2	4	4	4	1	18
S02-053	R242	Visit 4	Adhesion Scores	SIGN		2	2	3	3	3	2	1	16
S02-054	R243	Visit 1	Adhesion Scores	SIGN		1	2	2	3	4	3	1	16
S02-054	R243	Visit 3	Adhesion Scores	SIGN		2	3	3	4	4	4	2	22
S02-054	R243	Visit 4	Adhesion Scores	SIGN		2	2	4	3	3	3	2	19
S02-055	R244	Visit 1	Adhesion Scores	SIGN		1	2	2	4	3	2	1	15
S02-055	R244	Visit 3	Adhesion Scores	SIGN		2	4	3	5	5	5	2	26
S02-055	R244	Visit 4	Adhesion Scores	SIGN		2	2	5	3	3	3	2	20
S02-056	NA056	Visit 1	Adhesion Scores	SIGN		1	2	2	3	3	2	1	14

## Sheet: CM
SN	EN	CRF	CRFStatus	CM_Check	CM_Reason	No.	Medication name	daily dose	Unit	Route	Ongoing	purpose of administration	CONMEDSelectReason	Purpose of administration(content)	Conmed Route Reason
S01-001	R101	Concomitant Medication	SIGN			1	Tylenol - ER	1T	tablet	PO		Underlying disease	Headache	Medical history(Headache)
S01-001	R101	Concomitant Medication	SIGN			2	Vitamin D3 B.O.N	5	mg	IM		Others		others(Prevention of Vitamin D deficiency)
S01-001	R101	Concomitant Medication	SIGN			3	Plasma solution A	1000	mL	IV		Others		others(Prevention of dehydration)
S01-001	R101	Concomitant Medication	SIGN			4	Tantum gargle	1.0	application	Other		Others		others(Prevention of Mucositis)	Rinse
S01-001	R101	Concomitant Medication	SIGN			5	Fontiam	2.0	g	IV		Others		others(Prevention of infection)
S01-001	R101	Concomitant Medication	SIGN			6	Zinc S	20	mg	IV		Others		(others) Preventing Zinc Deficiency
S01-001	R101	Concomitant Medication	SIGN			7	Winuf peri	1450	mL	IV		Others		others(Prevention of selenium deficiency)
S01-001	R101	Concomitant Medication	SIGN			8	Jselen	80	mcg	IV		Others		others(Prevention of selenium deficiency)
S01-001	R101	Concomitant Medication	SIGN			9	Amoburofen	800	mg	IV		AE	1 Neck pain	AE(Neck pain)
S01-001	R101	Concomitant Medication	SIGN			10	Mucosten	300	mg	IV		Others		(others)Prevention of sputum
S01-001	R101	Concomitant Medication	SIGN			11	Gaster	20	mg	IV		Others		(others) Prevention of gastritis
S01-001	R101	Concomitant Medication	SIGN			12	Synthyroid	0.2	mg	PO		Others		others(Prevention of Hypothyroidism)
S01-001	R101	Concomitant Medication	SIGN			13	Carol-F	3	Tablet	PO		AE	1 Neck pain	AE(Neck pain)
S01-001	R101	Concomitant Medication	SIGN			14	Synatura syrup	45	mL	PO		Others		(others)Prevention of sputum
S01-001	R101	Concomitant Medication	SIGN			15	Motilitone	90	mg	PO		Others		others(Prevention of Dyspepsia)
S01-001	R101	Concomitant Medication	SIGN			16	Surfolase	200	mg	PO		Others		(others)Prevention of sputum
S01-001	R101	Concomitant Medication	SIGN			17	Synthyroid	0.2	mg	PO	Ongoing	AE	2 Hypothyroidism	AE(Hypothyroidism)
S01-002	R102	Concomitant Medication	SIGN			1	Plasma solution	1000	mL	IV		Others		others(Prevention of dehydration)
S01-002	R102	Concomitant Medication	SIGN			2	Fontiam	2	g	IV		Others		others(Prevention of infection)
S01-002	R102	Concomitant Medication	SIGN			3	Amoburofen	800	mg	PO		AE	1 Neck pain	AE(Neck pain)
S01-002	R102	Concomitant Medication	SIGN			4	Naseron	0.3	mg	IV		AE	1 Neck pain	AE(Neck pain)
S01-002	R102	Concomitant Medication	SIGN			5	Tantum gargle	100	mL	Other		Others		others(Prevention of mucositis)	Rinse
S01-002	R102	Concomitant Medication	SIGN			6	Tridol	50	mg	IV		AE	1 Neck pain	AE(Neck pain)
S01-002	R102	Concomitant Medication	SIGN			7	Zinc S	20	mg	IV		Others		(others) Preventing Zinc Deficiency
S01-002	R102	Concomitant Medication	SIGN			8	Winuf peri	1450	mL	IV		Others		others(Prevention of nutrition deficiency)
S01-002	R102	Concomitant Medication	SIGN			9	Jselen	800	mcg	IV		Others		others(Prevention of selenium deficiency)
S01-002	R102	Concomitant Medication	SIGN			10	Mucosten	300	mg	IV		Others		(others)Prevention of sputum
S01-002	R102	Concomitant Medication	SIGN			11	Gaster	20	mg	IV		Others		(others) Prevention of gastritis
S01-002	R102	Concomitant Medication	SIGN			12	Synatura syrup	45	mL	PO		Others		(others)Prevention of sputum
S01-002	R102	Concomitant Medication	SIGN			13	Synthyroid	0.2	mg	PO		AE	3 Hypothyroidism	AE(hypothyroidism)
S01-002	R102	Concomitant Medication	SIGN			14	Carol-F	3	Tablet	PO		AE	1 Neck pain	AE(Neck pain)
S01-002	R102	Concomitant Medication	SIGN			15	Motilitone	90	mg	PO		Others		others(Prevention of Dyspepsia)
S01-002	R102	Concomitant Medication	SIGN			16	Duphalac easy syrup	30	mL	PO		AE	4 Constipation	AE(constipation)
S01-002	R102	Concomitant Medication	SIGN			17	Duphalac easy syrup	15	mL	PO		AE	4 Constipation	AE(constipation)
S01-002	R102	Concomitant Medication	SIGN			18	Peniramin	4	mg	IV		Others		others(Prevention of Insomnia)
S01-002	R102	Concomitant Medication	SIGN			19	Augmentin	1875	mg	PO		AE	5 Tonsilitis	AE(Tonsitilis)
S01-002	R102	Concomitant Medication	SIGN			20	Tantum gargle	600	mL	Other		Others		others(Prevention of mucositis oral)	Rinse
S01-002	R102	Concomitant Medication	SIGN			21	Synthyroid	0.15	mg	PO	Ongoing	AE	3 Hypothyroidism	AE(Hypothyroidism)
S01-002	R102	Concomitant Medication	SIGN			22	Hardcal chewable easy	2	tablet	PO	Ongoing	Others		others(Prevention of Hypocalcemia)
S01-003	R103	Concomitant Medication	SIGN			1	Synthyroid	0.05	mg	PO		Underlying disease	Hypo Tyroidism	Medical history(Hypothyroidism)
S01-003	R103	Concomitant Medication	SIGN			2	Vitamin D3 B.O.N	5	mg	IM		Others		others(Prevention of Vitamin D deficiency)
S01-003	R103	Concomitant Medication	SIGN			3	Fontiam	2	g	IV		Others		others(Prevention of infection)
S01-003	R103	Concomitant Medication	SIGN			4	Tantum gargle	100	mL	Other		Others		others(Prevention of mucositis oral)	Rinse
S01-003	R103	Concomitant Medication	SIGN			5	Plasma solution A	1000	mL	IV		Others		others(Prevention of dehydration)
S01-003	R103	Concomitant Medication	SIGN			6	Zinc S	20	mg	IV		Others		(others) Preventing Zinc Deficiency
S01-003	R103	Concomitant Medication	SIGN			7	Winuf peri	1450	mL	IV		Others		(others)Prevention of undernutrition
S01-003	R103	Concomitant Medication	SIGN			8	Jselen	800	mcg	IV		Others		others(Prevention of selenium deficiency)
S01-003	R103	Concomitant Medication	SIGN			9	Amoburofen	400	mg	IV		AE	1 Neck pain	AE(Neck pain)
S01-003	R103	Concomitant Medication	SIGN			10	Mucosten	300	mg	IV		Others		(others)Prevention of sputum
S01-003	R103	Concomitant Medication	SIGN			11	Gaster	20	mg	IV		Others		others(Prevention of gastritis)
S01-003	R103	Concomitant Medication	SIGN			12	Synthyroid	0.15	mg	PO	Ongoing	Underlying disease	Hypo Tyroidism	Medical history(Hypothyroidism)
S01-003	R103	Concomitant Medication	SIGN			13	Carol-F	3	tablet	PO		AE	1 Neck pain	AE(Neck pain)
S01-003	R103	Concomitant Medication	SIGN			14	Synatura syrup	45	mL	PO		Others		(others)Prevention of sputum
S01-003	R103	Concomitant Medication	SIGN			15	Motilitone	90	mg	PO		Others		others(Prevention of Dyspepsia)
S01-003	R103	Concomitant Medication	SIGN			16	Calcium carbonate	4500	mg	PO		AE	2 Hypocalcemia	AE(Hypocalcemia)
S01-003	R103	Concomitant Medication	SIGN			17	One- alpha	1.5	mcg	PO		AE	2 Hypocalcemia	AE(Hypocalcemia)
S01-003	R103	Concomitant Medication	SIGN			18	CaCI inj 3%	1200	mg	IV		AE	2 Hypocalcemia	AE(Hypocalcemia)
S01-004	R105	Concomitant Medication	SIGN			1	livalo	2	mg	PO	Ongoing	Underlying disease	hyperlipidemia	Medical history (hyperlipidemia)
S01-004	R105	Concomitant Medication	SIGN			2	Fontiam	2	g	IV		Others		others(Prevention of infection)
S01-004	R105	Concomitant Medication	SIGN			3	Winuf peri	1450	mL	IV		Others		(others)Prevention of undernutrition
S01-004	R105	Concomitant Medication	SIGN			4	Zinc S	20	mg	IV		Others		(others) Preventing Zinc Deficiency
S01-004	R105	Concomitant Medication	SIGN			5	Jselen	800	mcg	IV		Others		others(Prevention of selenium deficiency)
S01-004	R105	Concomitant Medication	SIGN			6	Amoburofen	800	mg	IV		Others		others(Prevention of pain)
S01-004	R105	Concomitant Medication	SIGN			7	Tantum gargle	100	mL	Other		Others		others(Prevention of mucositis oral)	Rinse
S01-004	R105	Concomitant Medication	SIGN			8	Mucosten	300	mg	IV		Others		(others)Prevention of sputum
S01-004	R105	Concomitant Medication	SIGN			9	Gaster	20	mg	IV		Others		others(Prevention of Gastritis)
S01-004	R105	Concomitant Medication	SIGN			10	Synthyroid	0.15	mg	PO	Ongoing	AE	2 Hypothyroidism	AE(Hypothyroidism)
S01-004	R105	Concomitant Medication	SIGN			11	Carol-F	3	T	PO		Others		others(Prevention of Neck pain)
S01-004	R105	Concomitant Medication	SIGN			12	Synatura	45	mL	PO		Others		(others)Prevention of sputum
S01-004	R105	Concomitant Medication	SIGN			13	Motilitone	90	mg	PO		Others		others(Prevention of Dyspepsia)
S01-004	R105	Concomitant Medication	SIGN			14	Calcium carbonate	3000	mg	PO		AE	3 Hypocalcemia	AE(Hypocalcemia)
S01-004	R105	Concomitant Medication	SIGN			15	One-alpha	1	mcg	PO		AE	3 Hypocalcemia	AE(Hypocalcemia)
S01-004	R105	Concomitant Medication	SIGN			16	CaCl2 inj 3%	1200	mg	IV		AE	3 Hypocalcemia	AE(Hypocalcemia)
S01-004	R105	Concomitant Medication	SIGN			17	Desowen lotion	120	mL	Other		Others		others(Prevention of Bruise)	Topical
S01-004	R105	Concomitant Medication	SIGN			18	Synthyroid	0.15	mg	PO		Others		others(Prevention of Hypothyroidism)
S01-005	R104	Concomitant Medication	SIGN			1	Tantum gargle	100	mL	Other		Others		prophylaxis of mucositis oral	Rinse
S01-005	R104	Concomitant Medication	SIGN			2	Plasma solution	1000	mL	IV		Others		prophylaxis of dehydration
S01-005	R104	Concomitant Medication	SIGN			3	Fontiam	2	g	IV		Others		prophylaxis of infection
S01-005	R104	Concomitant Medication	SIGN			4	Zinc S	20	mg	IV		Others		(others) Preventing Zinc Deficiency
S01-005	R104	Concomitant Medication	SIGN			5	Winuf peri	1450	mL	IV		Others		(others)Prevention of undernutrition
S01-005	R104	Concomitant Medication	SIGN			6	Jselen	800	mcg	IV		Others		others(Prevention of selenium deficiency)
S01-005	R104	Concomitant Medication	SIGN			7	Naseron	0.3	mg	IV		AE	2 Nausea	AE(Nausea)
S01-005	R104	Concomitant Medication	SIGN			8	Amoburofen	800	mg	IV		AE	1 Neck pain	AE(Neck pain)
S01-005	R104	Concomitant Medication	SIGN			9	Macperan	10	mg	IV		AE	2 Nausea	AE(Nausea)
S01-005	R104	Concomitant Medication	SIGN			10	Mucosten	300	mg	IV		Others		(others)Prevention of sputum
S01-005	R104	Concomitant Medication	SIGN			11	Gaster	20	mg	IV		Others		others(Prevention of Gastritis)
S01-005	R104	Concomitant Medication	SIGN			12	Synthyroid	0.15	mg	PO		Others		others(Prevention of Hypothyroidism)
S01-005	R104	Concomitant Medication	SIGN			13	Carol-F	3	Tablet	PO		AE	1 Neck pain	AE(Neck pain)
S01-005	R104	Concomitant Medication	SIGN			14	Synatura syr	45	mL	PO		Others		(others)Prevention of sputum
S01-005	R104	Concomitant Medication	SIGN			15	Motilitone	90	mg	PO		Others		others(prevention of Dyspepsia)
S01-005	R104	Concomitant Medication	SIGN			16	Synthyroid	0.15	mg	PO	Ongoing	AE	3 Hypothyroidism	AE(Hypothyroidism)
S01-006	R107	Concomitant Medication	SIGN			1	Penid	2	Tablet	PO	Ongoing	Underlying disease	ADHD	Medical history(ADHD)
S01-006	R107	Concomitant Medication	SIGN			2	Foxetin	1	capsule	PO	Ongoing	Underlying disease	ADHD	Medical history(ADHD)
S01-006	R107	Concomitant Medication	SIGN			3	Vitamin D3 B.O.N	5	mg	IM		Others		others(Prevention of Vitamin D deficiency)
S01-006	R107	Concomitant Medication	SIGN			4	Tantum gargle	100	mL	Other		Others		others(prevention of Mucositis oral)	Rinse
S01-006	R107	Concomitant Medication	SIGN			5	Plasma solution A	1000	mL	IV		Others		Others (prevention of dehydration)
S01-006	R107	Concomitant Medication	SIGN			6	Fontiam	2	g	IV		Others		others(prevention of infection)
S01-006	R107	Concomitant Medication	SIGN			7	Zinc S	20	mg	IV		Others		(others) Preventing Zinc Deficiency
S01-006	R107	Concomitant Medication	SIGN			8	Winuf peri	1450	mL	IV		Others		(others)Prevention of undernutrition
S01-006	R107	Concomitant Medication	SIGN			9	Jselen	800	mcg	IV		Others		others(Prevention of selenium deficiency)
S01-006	R107	Concomitant Medication	SIGN			10	Naseron	0.3	mg	IV		AE	2 Nausea	AE(Nausea)
S01-006	R107	Concomitant Medication	SIGN			11	Amoburofen	400	mg	IV		AE	1 Neck pain	AE(Neck pain)
S01-006	R107	Concomitant Medication	SIGN			12	Mucosten	300	mg	IV		Others		(others)Prevention of sputum
S01-006	R107	Concomitant Medication	SIGN			13	Gaster	20	mg	IV		Others		others(Prevention of Gastritis)
S01-006	R107	Concomitant Medication	SIGN			14	Calcium carbonate	3000	mg	PO		Others		others(Prevention of Hypocalcemia)
S01-006	R107	Concomitant Medication	SIGN			15	One-alpha	2	mcg	PO		Others		others(Prevention of Hypocalcemia)
S01-006	R107	Concomitant Medication	SIGN			16	Tridol	50	mg	IV		AE	1 Neck pain	AE(Neck pain)
S01-006	R107	Concomitant Medication	SIGN			17	Synthyroid	0.15	mg	PO		Others		others(Prevention of Hypothyroidism)
S01-006	R107	Concomitant Medication	SIGN			18	Synthyroid	0.15	mg	PO	Ongoing	AE	3 Hypothyroidism	AE(Hypothyroidism)
S01-006	R107	Concomitant Medication	SIGN			19	Carol-F	3	Tablet	PO		AE	1 Neck pain	AE(Neck pain)
S01-006	R107	Concomitant Medication	SIGN			20	Synatura	45	mL	PO		Others		(others)Prevention of sputum
S01-006	R107	Concomitant Medication	SIGN			21	Motilitone	90	mg	PO		Others		others(prevention of Dyspepsia)
S01-006	R107	Concomitant Medication	SIGN			22	Cough syr	20	mL	PO		Others		others(prevention of cough )
S01-006	R107	Concomitant Medication	SIGN			23	Tantum gargle	300	mL	Other		Others		others(prevention of mucositis oral)	Rinse
S01-006	R107	Concomitant Medication	SIGN			24	Dulphalac easy syr	45	mL	PO		AE	6 Constipation	AE(constipation)
S01-006	R107	Concomitant Medication	SIGN			25	Tylenol-ER	650	mg	PO		AE	4 Fever	AE(Fever)
S01-006	R107	Concomitant Medication	SIGN			26	Tylenol-ER	1300	mg	PO		AE	4 Fever	AE(Fever)
S01-006	R107	Concomitant Medication	SIGN			27	Suprax	200	mg	PO		AE	5 Tonsilitis	AE(Tonsitilis)
S01-007	R106	Concomitant Medication	SIGN			1	Tantum gargle	100	mL	Other		Others		others(prevention of mucositis oral)	Rinse
S01-007	R106	Concomitant Medication	SIGN			2	Plasma solution A	1000	mL	IV		Others		Others (prevention of dehydration)
S01-007	R106	Concomitant Medication	SIGN			3	Fontiam	2	g	IV		Others		others(prevention of infection)
S01-007	R106	Concomitant Medication	SIGN			4	Zinc S	20	mg	IV		Others		(others) Preventing Zinc Deficiency
S01-007	R106	Concomitant Medication	SIGN			5	Winuf peri	1450	mL	IV		Others		(others)Prevention of undernutrition
S01-007	R106	Concomitant Medication	SIGN			6	Jselen	800	mcg	IV		Others		others(Prevention of selenium deficiency)
S01-007	R106	Concomitant Medication	SIGN			7	Amoburofen	400	mg	IV		AE	1 Neck pain	AE(Neck pain)
S01-007	R106	Concomitant Medication	SIGN			8	Mucosten	300	mg	IV		Others		(others)Prevention of sputum
S01-007	R106	Concomitant Medication	SIGN			9	Gaster	20	mg	IV		Others		others(Prevention of Gastritis)
S01-007	R106	Concomitant Medication	SIGN			10	Synthyroid	0.15	mg	PO	Ongoing	Others		others(Prevention of Hypothyroidism)
S01-007	R106	Concomitant Medication	SIGN			11	Carol-F	3	Tablet	PO		AE	1 Neck pain	AE(Neck pain)
S01-007	R106	Concomitant Medication	SIGN			12	Synatura syr	45	mL	PO		Others		(others)Prevention of sputum
S01-007	R106	Concomitant Medication	SIGN			13	Motilitone	90	mg	PO		Others		others(prevention of Dyspepsia)
S01-007	R106	Concomitant Medication	SIGN			14	Calcium carbonate	3000	mg	PO		AE	2 Hypocalcemia	AE(Hypocalcemia)
S01-007	R106	Concomitant Medication	SIGN			15	One-alpha	1	mcg	PO		AE	2 Hypocalcemia	AE(Hypocalcemia)
S01-007	R106	Concomitant Medication	SIGN			16	Tantum gargle	300	mL	Other		Others		others(prevention of Mucositis oral)	Rinse
S01-008	R108	Concomitant Medication	SIGN			1	Losartan	1	tablet	PO	Ongoing	Underlying disease	Hypertension	Medical history(Hypertension)
S01-008	R108	Concomitant Medication	SIGN			2	Rovetin	1	tablet	PO	Ongoing	Underlying disease	hyperlipidemia	Medical history (hyperlipidemia)
S01-008	R108	Concomitant Medication	SIGN			3	Migaphen	1	capsule	PO	Ongoing	Underlying disease	migraine	Medical history(migraine)
S01-008	R108	Concomitant Medication	SIGN			4	AAP	1	tablet	PO	Ongoing	Underlying disease	migraine	Medical history(migraine)
S01-008	R108	Concomitant Medication	SIGN			5	Plasma solution A	1000	mL	IV		Others		Others (prevention of dehydration)
S01-008	R108	Concomitant Medication	SIGN			6	Fontiam	2	g	IV		Others		others(prevention of infection)
S01-008	R108	Concomitant Medication	SIGN			7	Zinc S	20	mg	IV		Others		(others) Preventing Zinc Deficiency
S01-008	R108	Concomitant Medication	SIGN			8	Winuf peri	1450	mL	IV		Others		(others)Prevention of undernutrition
S01-008	R108	Concomitant Medication	SIGN			9	Jselen	800	mcg	IV		Others		others(Prevention of selenium deficiency)
S01-008	R108	Concomitant Medication	SIGN			10	Naseron	0.3	mg	IV		AE	2 Nausea	AE(Nausea)
S01-008	R108	Concomitant Medication	SIGN			11	Amoburofen	800	mg	IV		AE	1 Neck pain	AE(Neck pain)
S01-008	R108	Concomitant Medication	SIGN			12	Tantum gargle	100	mL	Other		Others		others(prevention of Mucositis oral)	Rinse
S01-008	R108	Concomitant Medication	SIGN			13	Mucosten	600	mg	IV		Others		(others)Prevention of sputum
S01-008	R108	Concomitant Medication	SIGN			14	Gaster	40	mg	IV		Others		others(Prevention of Gastritis)
S01-008	R108	Concomitant Medication	SIGN			15	Suprax	200	mg	PO		AE	4 Op site hematoma	AE(Op site hematoma)
S01-008	R108	Concomitant Medication	SIGN			16	Synthyroid	0.15	mg	PO		Others		others(Prevention of Hypothyroidism)
S01-008	R108	Concomitant Medication	SIGN			17	Synthyroid	0.15	mg	PO	Ongoing	AE	5 Hypothyroidism	AE(Hypothyroidism)
S01-008	R108	Concomitant Medication	SIGN			18	Carol-F	1	Tablet	PO		AE	1 Neck pain	AE(Neck pain)
S01-008	R108	Concomitant Medication	SIGN			19	Synatura syr	45	mL	PO		Others		(others)Prevention of sputum
S01-008	R108	Concomitant Medication	SIGN			20	Motilitone	90	mg	PO		Others		others(prevention of Dyspepsia)
S01-008	R108	Concomitant Medication	SIGN			21	Calcium carbonate	3000	mg	PO		Others		others(Prevention of Hypocalcemia)
S01-008	R108	Concomitant Medication	SIGN			22	One-alpha	1	mcg	PO		Others		others(Prevention of Hypocalcemia)
S01-008	R108	Concomitant Medication	SIGN			23	Tylenol- ER	1	tablet	PO		AE	1 Neck pain	AE(Neck pain)
S01-008	R108	Concomitant Medication	SIGN			24	Tylenol-ER	1950	mg	PO		AE	1 Neck pain	AE(Neck pain)
S01-008	R108	Concomitant Medication	SIGN			25	Fontiam inj	2	g	IV		AE	4 Op site hematoma	AE(Op site hematoma)
S01-008	R108	Concomitant Medication	SIGN			26	Tagamet	120	mg	PO		Others		others(Prevention of Gastritis)
S01-008	R108	Concomitant Medication	SIGN			27	Cough syr	60	mL	PO		Others		others(prevention of Cough)
S01-008	R108	Concomitant Medication	SIGN			28	Norzyme 25000	1373.1	mg	PO		Others		others(prevention of Dyspepsia)
S01-009	R109	Concomitant Medication	SIGN			1	Exforge 5/80mg	1	tablet	PO	Ongoing	Underlying disease	Hypertension	Medical history(Hypertension)
S01-009	R109	Concomitant Medication	SIGN			2	Zinc S inj	20	mg	IV		Others		(others) Preventing Zinc Deficiency
S01-009	R109	Concomitant Medication	SIGN			3	Mucosten	600	mg	IV		Others		(others)Prevention of sputum
S01-009	R109	Concomitant Medication	SIGN			4	Gaster	40	mg	IV		Others		others(Prevention of Gastritis)
S01-009	R109	Concomitant Medication	SIGN			5	Winuf peri	1450	mL	IV		Others		(others)Prevention of undernutrition
S01-009	R109	Concomitant Medication	SIGN			6	Jselen	800	mcg	IV		Others		others(Prevention of selenium deficiency)
S01-009	R109	Concomitant Medication	SIGN			7	Amoburofen	800	mg	IV		AE	1 Neck pain	AE(Neck pain)
S01-009	R109	Concomitant Medication	SIGN			8	Fontiam	2	g	IV		Others		others(prevention of infection)
S01-009	R109	Concomitant Medication	SIGN			9	Naseron	0.3	mg	IV		Others		others(Prevention of nausea)
S01-009	R109	Concomitant Medication	SIGN			10	Plasma solution	1000	mL	IV		Others		Others (prevention of dehydration)
S01-009	R109	Concomitant Medication	SIGN			11	Synthyroid	0.2	mg	PO		Others		others(Prevention of Hypothyroidism)
S01-009	R109	Concomitant Medication	SIGN			12	Synthyroid	0.2	mg	PO		AE	4 Hypothyroidism	AE(Hypothyroidism)
S01-009	R109	Concomitant Medication	SIGN			13	Carol-F	3	Tablet	PO		AE	1 Neck pain	AE(Neck pain)
S01-009	R109	Concomitant Medication	SIGN			14	Carol-F	3	Tablet	PO		Others		others(prevention of pain)
S01-009	R109	Concomitant Medication	SIGN			15	Synatura syr	45	mL	PO		Others		others(prevention of cough)
S01-009	R109	Concomitant Medication	SIGN			16	Motilitone	90	mg	PO		Others		others(prevention of Dyspepsia)
S01-009	R109	Concomitant Medication	SIGN			17	Tylenol-ER	650	mg	PO		AE	3 Fever	AE(Fever)
S01-009	R109	Concomitant Medication	SIGN			18	Tylenol-ER	1300	mg	PO		AE	3 Fever	AE(Fever)
S01-009	R109	Concomitant Medication	SIGN			19	One-alpha	1	mcg	PO		Others		others(Prevention of Hypocalcemia)
S01-009	R109	Concomitant Medication	SIGN			20	One-alpha	1	mcg	PO		AE	5 Hypocalcemia	AE(Hypocalcemia)
S01-009	R109	Concomitant Medication	SIGN			21	One-alpha	1.5	mcg	PO		AE	5 Hypocalcemia	AE(Hypocalcemia)
S01-009	R109	Concomitant Medication	SIGN			22	Calcium carbonate	3000	mg	PO		Others		others(Prevention of Hypocalcemia)
S01-009	R109	Concomitant Medication	SIGN			23	Calcium carbonate	3000	mg	PO		AE	5 Hypocalcemia	AE(Hypocalcemia)
S01-009	R109	Concomitant Medication	SIGN			24	Calcium carbonate	4500	mg	PO		AE	5 Hypocalcemia	AE(Hypocalcemia)
S01-009	R109	Concomitant Medication	SIGN			25	CaCl2 inj 3%	1200	mg	IV		AE	5 Hypocalcemia	AE(Hypocalcemia)
S01-009	R109	Concomitant Medication	SIGN			26	Hexamedine	30	mL	Other		Others		others(prevention of Mucositis oral)	Rinse
S01-009	R109	Concomitant Medication	SIGN			27	Amoburofen	400	mg	IV		AE	1 Neck pain	AE(Neck pain)
S01-009	R109	Concomitant Medication	SIGN			28	Suprax	200	mg	PO		Others		others(prevention of infection)
S01-009	R109	Concomitant Medication	SIGN			29	Synthyroid	0.15	mg	PO	Ongoing	AE	4 Hypothyroidism	AE(Hypothyroidism)
S01-009	R109	Concomitant Medication	SIGN			30	Calcium carbonate	2000	mg	PO		AE	5 Hypocalcemia	AE(Hypocalcemia)
S01-009	R109	Concomitant Medication	SIGN			31	One-alpha	1	mg	PO		AE	5 Hypocalcemia	AE(Hypocalcemia)
S01-009	R109	Concomitant Medication	SIGN			32	Motilitone	60	mg	PO		Others		others(prevention of Dyspepsia)
S01-009	R109	Concomitant Medication	SIGN			33	Peniramin	4	mg	IV		Others		others(prevention of Allergy reaction)
S01-009	R109	Concomitant Medication	SIGN			34	Dexamethasone	3	mg	IV		Others		others(prevention of Allergy reaction)
S01-010	R111	Concomitant Medication	SIGN			1	Amicacin sulfate	250	mg	IM		Underlying disease	Incontinence surgery site infection	Medical history(Incontinence surgery site infection)
S01-010	R111	Concomitant Medication	SIGN			2	Pancron	2	tablet	PO		Others		others(prevention of Dyspepsia)
S01-010	R111	Concomitant Medication	SIGN			3	Cefradine	1000	mg	PO		Underlying disease	Incontinence surgery site infection	Medical history(Incontinence surgery site infection)
S01-010	R111	Concomitant Medication	SIGN			4	Carol-F	2	tablet	PO		Others		others(prevention of pain)
S01-010	R111	Concomitant Medication	SIGN			5	Ovestin sag.suppo	0.5	mg	Other		Underlying disease	Incontinence surgery site infection	Medical history(Incontinence surgery site infection)	vaginal
S01-010	R111	Concomitant Medication	SIGN			6	ONG vag	1	capsule	Other		Underlying disease	Incontinence surgery site infection	Medical history(Incontinence surgery site infection)	vaginal
S01-010	R111	Concomitant Medication	SIGN			7	Cretrol 10/10mg	1	tablet	PO		Underlying disease	hyperlipidemia	Medical history (hyperlipidemia)
S01-010	R111	Concomitant Medication	SIGN			8	Twynsta 40/5mg	1	tablet	PO		Underlying disease	Hypertension	Medical history(Hypertension)
S01-010	R111	Concomitant Medication	SIGN			9	Pelubi	3	tablet	PO		Underlying disease	Common cold	Medical history(Common cold)
S01-010	R111	Concomitant Medication	SIGN			10	Tari-S	2	tablet	PO		Underlying disease	Common cold	Medical history(Common cold)
S01-010	R111	Concomitant Medication	SIGN			11	Antilor	3	capsule	PO		Underlying disease	Common cold	Medical history(Common cold)
S01-010	R111	Concomitant Medication	SIGN			12	Codaewon syrup	60	mL	PO		Underlying disease	Common cold	Medical history(Common cold)
S01-010	R111	Concomitant Medication	SIGN			13	Barotase	3	tablet	PO		Underlying disease	Common cold	Medical history(Common cold)
S01-010	R111	Concomitant Medication	SIGN			14	D3 base inj	7.5	mg	IV		Others		others(Prevention of Vitamin D deficiency)
S01-010	R111	Concomitant Medication	SIGN			15	Fontiam	2	g	IV		Others		others(prevention of infection)
S01-010	R111	Concomitant Medication	SIGN			16	Jselen	800	mcg	IV		Others		others(Prevention of selenium deficiency)
S01-010	R111	Concomitant Medication	SIGN			17	Zinc S	20	mg	IV		Others		(others) Preventing Zinc Deficiency
S01-010	R111	Concomitant Medication	SIGN			18	Winuf peri	1450	mL	IV		Others		(others)Prevention of undernutrition
S01-010	R111	Concomitant Medication	SIGN			19	Denugan	2000	mg	IV		AE	1 Neck pain	AE(Neck pain)
S01-010	R111	Concomitant Medication	SIGN			20	Mucosten	600	mg	IV		Others		(others)Prevention of sputum
S01-010	R111	Concomitant Medication	SIGN			21	Tantum gargle	200	mL	Other		Others		others(prevention of Mucositis oral)	Rinse
S01-010	R111	Concomitant Medication	SIGN			22	Gaster	20	mg	IV		Others		others(Prevention of Gastritis)
S01-010	R111	Concomitant Medication	SIGN			23	Carol-F	4	tablet	PO		AE	1 Neck pain	AE(Neck pain)
S01-010	R111	Concomitant Medication	SIGN			24	Synthyroid	0.15	mg	PO		Others		others(Prevention of Hypothyroidism)
S01-010	R111	Concomitant Medication	SIGN			25	Synthyroid	0.15	mg	PO		AE	5 Hypothyroidism	AE(Hypothyroidism)
S01-010	R111	Concomitant Medication	SIGN			26	Synatura syr	45	mL	PO		Others		(others)Prevention of sputum
S01-010	R111	Concomitant Medication	SIGN			27	Motilitone	90	mg	PO		Others		others(prevention of Dyspepsia)
S01-010	R111	Concomitant Medication	SIGN			28	Dicamax	3	tablet	PO	Ongoing	Others		others(Prevention of Vitamin D deficiency)
S01-010	R111	Concomitant Medication	SIGN			29	Tylenol-ER	1300	mg	PO		AE	2 Fever	AE(Fever)
S01-010	R111	Concomitant Medication	SIGN			30	Godex	3	capsule	PO		AE	3 AST increased	AE(AST ALT increased)
S01-010	R111	Concomitant Medication	SIGN			31	One-alpha	0.5	mcg	PO	Ongoing	Others		others(Prevention of Hypocalcemia)
S01-010	R111	Concomitant Medication	SIGN			32	Ursa	600	mg	PO		AE	3 AST increased	AE(AST ALT increased)
S01-010	R111	Concomitant Medication	SIGN			33	Dulphalac easy syr	30	mL	PO		Others		Others (Constipation Prevention)
S01-010	R111	Concomitant Medication	SIGN			34	Adelavin 9	2	mL	IV		AE	3 AST increased	AE(AST ALT increased)
S01-010	R111	Concomitant Medication	SIGN			35	Tantum gargle	100	mL	Other		Others		others(prevention of Mucositis oral)	Rinse
S01-010	R111	Concomitant Medication	SIGN			36	Flomox	300	mg	PO		Others		others(prevention of infection)
S01-010	R111	Concomitant Medication	SIGN			37	Tridol	50	mg	IM		AE	1 Neck pain	AE(Neck pain)
S01-010	R111	Concomitant Medication	SIGN			38	Synthyroid	0.3	mg	PO	Ongoing	AE	5 Hypothyroidism	AE(Hypothyroidism)
S01-010	R111	Concomitant Medication	SIGN			39	Tetronine	40	mcg	PO		AE	6 Hypoparathyroidism	AE(Hypoparathyroidism)
S01-010	R111	Concomitant Medication	SIGN			40	Godex	3	capsule	PO		AE	4 ALT increased	AE(ALT increased)
S01-010	R111	Concomitant Medication	SIGN			41	Thytamin	4	tablet	PO	Ongoing	Others		others(Prevention of Vitamin CDE deficiency)
S01-010	R111	Concomitant Medication	SIGN			42	Ro Suzet 10/5	1	tablet	PO		Underlying disease	hyperlipidemia	Medical history (hyperlipidemia)
S01-010	R111	Concomitant Medication	SIGN			43	Amodipine	5	mg	PO	Ongoing	Underlying disease	Hypertension	Medical history(Hypertension)
S01-010	R111	Concomitant Medication	SIGN			44	Godex	3	capsule	PO		AE	3 AST increased	AE(AST increased)
S01-010	R111	Concomitant Medication	SIGN			45	Cefradine	1000	mg	PO	Ongoing	Underlying disease	Incontinence surgery site infection	Medical history(Incontinence surgery site infection)
S01-011	R110	Concomitant Medication	SIGN			1	Plasma solution A	1000	mL	IV		Others		Others (prevention of dehydration)
S01-011	R110	Concomitant Medication	SIGN			2	Fontiam	2	g	IV		Others		others(prevention of infection)
S01-011	R110	Concomitant Medication	SIGN			3	Zinc S	20	mg	IV		Others		(others) Preventing Zinc Deficiency
S01-011	R110	Concomitant Medication	SIGN			4	Winuf peri	1450	mL	IV		Others		(others)Prevention of undernutrition
S01-011	R110	Concomitant Medication	SIGN			5	Jselen	800	mcg	IV		Others		others(Prevention of selenium deficiency)
S01-011	R110	Concomitant Medication	SIGN			6	Amoburofen	800	mg	IV		AE	1 Neck pain	AE(Neck pain)
S01-011	R110	Concomitant Medication	SIGN			7	Naseron	0.3	mg	IV		AE	2 Nausea	AE(Nausea)
S01-011	R110	Concomitant Medication	SIGN			8	Tantum gargle	100	mL	Other		Others		others(prevention of Mucositis oral)	Rinse
S01-011	R110	Concomitant Medication	SIGN			9	Mucosten	300	mg	IV		Others		(others)Prevention of sputum
S01-011	R110	Concomitant Medication	SIGN			10	Gaster	20	mg	IV		Others		others(Prevention of Gastritis)
S01-011	R110	Concomitant Medication	SIGN			11	Synthyroid	0.2	mg	PO		Others		others(Prevention of Hypothyroidism)
S01-011	R110	Concomitant Medication	SIGN			12	Synthyroid	0.2	mg	PO	Ongoing	AE	4 Hypothyroidism	AE(Hypothyroidism)
S01-011	R110	Concomitant Medication	SIGN			13	Synatura syr	45	mL	PO		Others		(others)Prevention of sputum
S01-011	R110	Concomitant Medication	SIGN			14	Motilitone	90	mg	PO		Others		others(prevention of Dyspepsia)
S01-011	R110	Concomitant Medication	SIGN			15	Calcium carbonate	3000	mg	PO		AE	3 Hypocalcemia	AE(Hypocalcemia)
S01-011	R110	Concomitant Medication	SIGN			16	One-alpha	1	mcg	PO		AE	3 Hypocalcemia	AE(Hypocalcemia)
S01-011	R110	Concomitant Medication	SIGN			17	Cough syr	20	mL	PO		Others		others(prevention of cough)
S01-011	R110	Concomitant Medication	SIGN			18	Cough syr	60	mL	PO		Others		others(prevention of cough)
S01-011	R110	Concomitant Medication	SIGN			19	Dulphalac easy syr	15	mL	PO		AE	5 Constipation	AE(Constipation)
S01-011	R110	Concomitant Medication	SIGN			20	Dulphalac easy syr	45	mL	PO		AE	5 Constipation	AE(Constipation)
S01-011	R110	Concomitant Medication	SIGN			21	Glycerine enema	30	mL	Other		AE	5 Constipation	AE(Constipation)	Rectal
S01-011	R110	Concomitant Medication	SIGN			22	Tridol	50	mg	IM		AE	1 Neck pain	AE(Neck pain)
S01-011	R110	Concomitant Medication	SIGN			23	Macperan	10	mg	IV		AE	2 Nausea	AE(Nausea)
S01-011	R110	Concomitant Medication	SIGN			24	Carol-F	3	Tablet	PO		AE	1 Neck pain	AE(Neck pain)
S01-011	R110	Concomitant Medication	SIGN			25	Carol-F	3	Tablet	PO		Others		others(prevention of pain)
S01-012	R112	Concomitant Medication	SIGN			1	D3 base inj	7.5	mg	IM		Others		others(Prevention of Vitamin D deficiency)
S01-012	R112	Concomitant Medication	SIGN			2	Cough syr	60	mL	PO		Others		others(prevention of cough)
S01-012	R112	Concomitant Medication	SIGN			3	Tantum gargle	100	mL	Other		Others		others(prevention of Mucositis oral)	Rinse
S01-012	R112	Concomitant Medication	SIGN			4	Fontiam	2	g	IV		Others		others(prevention of infection)
S01-012	R112	Concomitant Medication	SIGN			5	Jselen	800	mcg	IV		Others		others(Prevention of selenium deficiency)
S01-012	R112	Concomitant Medication	SIGN			6	Zinc S	20	mg	IV		Others		(others) Preventing Zinc Deficiency
S01-012	R112	Concomitant Medication	SIGN			7	Winuf peri	1450	mL	IV		Others		(others)Prevention of undernutrition
S01-012	R112	Concomitant Medication	SIGN			8	Amoburofen	400	mg	IV		AE	1 Neck pain	AE(Neck pain)
S01-012	R112	Concomitant Medication	SIGN			9	Mucosten	600	mg	IV		Others		(others)Prevention of sputum
S01-012	R112	Concomitant Medication	SIGN			10	Tranexamic acid	500	mg	IV		Others		(others) Bleeding Prevention
S01-012	R112	Concomitant Medication	SIGN			11	Gaster	20	mg	IV		Others		others(Prevention of Gastritis)
S01-012	R112	Concomitant Medication	SIGN			12	Tridol	50	mg	IV		AE	1 Neck pain	AE(Neck pain)
S01-012	R112	Concomitant Medication	SIGN			13	Bonky	0.5	mcg	PO	Ongoing	AE	2 Hypoparathyroidism	AE(Hypoparathyroidism)
S01-012	R112	Concomitant Medication	SIGN			14	Synthyroid	0.15	mg	PO		Others		others(Prevention of Hypothyroidism)
S01-012	R112	Concomitant Medication	SIGN			15	Synthyroid	0.15	mg	PO	Ongoing	AE	4 Hypothyroidism	AE(Hypothyroidism)
S01-012	R112	Concomitant Medication	SIGN			16	Carol-F	3	tablet	PO		AE	1 Neck pain	AE(Neck pain)
S01-012	R112	Concomitant Medication	SIGN			17	Synatura syr	45	mL	PO		Others		(others)Prevention of sputum
S01-012	R112	Concomitant Medication	SIGN			18	Motilitone	90	mg	PO		Others		others(prevention of Dyspepsia)
S01-012	R112	Concomitant Medication	SIGN			19	Dicamax	4	tablet	PO		AE	2 Hypoparathyroidism	AE(Hypoparathyroidism)
S01-012	R112	Concomitant Medication	SIGN			20	Dicamax	6	tablet	PO	Ongoing	AE	2 Hypoparathyroidism	AE(Hypoparathyroidism)
S01-012	R112	Concomitant Medication	SIGN			21	CaCI 2	1200	mg	IV		AE	3 Hypocalcemia	AE(Hypocalcemia)
S01-012	R112	Concomitant Medication	SIGN			22	Tetronine	40	mcg	PO		AE	2 Hypoparathyroidism	AE(Hypoparathyroidism)
S01-012	R112	Concomitant Medication	SIGN			23	Bonky	0.5	mcg	PO	Ongoing	AE	2 Hypoparathyroidism	AE(Hypoparathyroidism)
S01-012	R112	Concomitant Medication	SIGN			24	Synthyroid	0.15	mg	PO	Ongoing	AE	4 Hypothyroidism	AE(Hypothyroidism)
S01-012	R112	Concomitant Medication	SIGN			25	Dicamax	4	tablet	PO	Ongoing	AE	2 Hypoparathyroidism	AE(Hypoparathyroidism)
S01-012	R112	Concomitant Medication	SIGN			26	Tetronine	40	mcg	PO		AE	2 Hypoparathyroidism	AE(Hypoparathyroidism)
S01-013	R113	Concomitant Medication	SIGN			1	Rosuvamide	1	tablet	PO	Ongoing	Underlying disease	hyperlipidemia	Medical history (hyperlipidemia)
S01-013	R113	Concomitant Medication	SIGN			2	Tantum gargle	100	mL	Other		Others		others(prevention of Mucositis oral)	Rinse
S01-013	R113	Concomitant Medication	SIGN			3	Plasma solution A	1000	mL	IV		Others		Others (prevention of dehydration)
S01-013	R113	Concomitant Medication	SIGN			4	Fontiam inj	2	g	IV		Others		others(prevention of infection)
S01-013	R113	Concomitant Medication	SIGN			5	Zinc S	20	mg	IV		Others		(others) Preventing Zinc Deficiency
S01-013	R113	Concomitant Medication	SIGN			6	Winuf peri	1450	mL	IV		Others		(others)Prevention of undernutrition
S01-013	R113	Concomitant Medication	SIGN			7	Jselen	800	mcg	IV		Others		others(Prevention of selenium deficiency)
S01-013	R113	Concomitant Medication	SIGN			8	Naseron	0.3	mg	IV		Others		others(Prevention of nausea)
S01-013	R113	Concomitant Medication	SIGN			9	Amoburofen	800	mg	IV		AE	1 Neck pain	AE(Neck pain)
S01-013	R113	Concomitant Medication	SIGN			10	Mucosten	300	mg	IV		Others		(others)Prevention of sputum
S01-013	R113	Concomitant Medication	SIGN			11	Gaster	20	mg	IV		Others		others(Prevention of Gastritis)
S01-013	R113	Concomitant Medication	SIGN			12	Synthyroid	0.15	mg	PO		Others		others(Prevention of Hypothyroidism)
S01-013	R113	Concomitant Medication	SIGN			13	Synthyroid	0.15	mg	PO	Ongoing	AE	2 Hypothyroidism	AE(Hypothyroidism)
S01-013	R113	Concomitant Medication	SIGN			14	Carol-F	3	Tablet	PO		AE	1 Neck pain	AE(Neck pain)
S01-013	R113	Concomitant Medication	SIGN			15	Synatura syr	45	mL	PO		Others		(others)Prevention of sputum
S01-013	R113	Concomitant Medication	SIGN			16	Motilitone	90	mg	PO		Others		others(prevention of Dyspepsia)
S01-013	R113	Concomitant Medication	SIGN			17	Calcium carbonate	3000	mg	PO		Others		others(Prevention of Hypocalcemia)
S01-013	R113	Concomitant Medication	SIGN			18	One-alpha	1	mcg	PO		Others		others(Prevention of Hypocalcemia)
S01-013	R113	Concomitant Medication	SIGN			19	Prolia prefilled	60	mg	SC		Underlying disease	Osteoporosis	Medical history(osteoporosis)
S01-013	R113	Concomitant Medication	SIGN			20	D3 base inj	7.5	mg	IM		Underlying disease	Osteoporosis	Medical history(osteoporosis)
S01-013	R113	Concomitant Medication	SIGN			21	Dicamax D	1	tablet	PO	Ongoing	Others		others(Prevention of Vitamin D deficiency)
S01-013	R113	Concomitant Medication	SIGN			22	Rosuvamibe	1	tablet	PO	Ongoing	Underlying disease	hyperlipidemia	Medical history (hyperlipidemia)
S01-013	R113	Concomitant Medication	SIGN			23	Synthyroid	0.15	mg	PO	Ongoing	AE	2 Hypothyroidism	AE(Hypothyroidism)
S01-013	R113	Concomitant Medication	SIGN			24	Prolia prefilled	60	mg	SC		Underlying disease	Osteoporosis	Medical history(osteoporosis)
S01-013	R113	Concomitant Medication	SIGN			25	D3 base inj	7.5	mg	IM		Underlying disease	Osteoporosis	Medical history(osteoporosis)
S01-013	R113	Concomitant Medication	SIGN			26	Dicamax D	1	Tablet	PO	Ongoing	Others		others(Prevention of Vitamin D deficiency)
S01-014	R114	Concomitant Medication	SIGN			1	Rozasaltan	50	mg	PO	Ongoing	Underlying disease	Hypertension	Medical history(Hypertension)
S01-014	R114	Concomitant Medication	SIGN			2	Monorova	5	mg	PO	Ongoing	Underlying disease	hyperlipidemia	Medical history (hyperlipidemia)
S01-014	R114	Concomitant Medication	SIGN			3	Amoburofen	800	mg	IV		AE	1 Neck pain	AE(Neck pain)
S01-014	R114	Concomitant Medication	SIGN			4	Tantum gargle	100	mL	Other		Others		others(prevention of Mucositis oral)	Rinse
S01-014	R114	Concomitant Medication	SIGN			5	Plasma solution A	1000	mL	IV		Others		Others (prevention of dehydration)
S01-014	R114	Concomitant Medication	SIGN			6	Fontiam	2	g	IV		Others		others(prevention of infection)
S01-014	R114	Concomitant Medication	SIGN			7	Zinc S	20	mg	IV		Others		(others) Preventing Zinc Deficiency
S01-014	R114	Concomitant Medication	SIGN			8	Winuf peri	1450	mL	IV		Others		(others)Prevention of undernutrition
S01-014	R114	Concomitant Medication	SIGN			9	Jselen	800	mcg	IV		Others		others(Prevention of selenium deficiency)
S01-014	R114	Concomitant Medication	SIGN			10	Mucosten	300	mg	IV		Others		(others)Prevention of sputum
S01-014	R114	Concomitant Medication	SIGN			11	Gaster	20	mg	IV		Others		others(Prevention of Gastritis)
S01-014	R114	Concomitant Medication	SIGN			12	Synthyroid	0.15	mg	PO	Ongoing	Others		others(Prevention of Hypothyroidism)
S01-014	R114	Concomitant Medication	SIGN			13	Carol-F	3	tablet	PO		AE	1 Neck pain	AE(Neck pain)
S01-014	R114	Concomitant Medication	SIGN			14	Synatura syr	45	mL	PO	Ongoing	Others		(others)Prevention of sputum
S01-014	R114	Concomitant Medication	SIGN			15	Motilitone	90	mg	PO	Ongoing	Others		others(prevention of Dyspepsia)
S01-014	R114	Concomitant Medication	SIGN			16	Calcium carbonate	3000	mg	PO		AE	3 Hypocalcemia	AE(Hypocalcemia)
S01-014	R114	Concomitant Medication	SIGN			17	One-alpha	1.5	mcg	PO		AE	3 Hypocalcemia	AE(Hypocalcemia)
S01-014	R114	Concomitant Medication	SIGN			18	Duphalac easy syr	15	mL	PO		AE	4 Constipation	AE(Constipation)
S01-014	R114	Concomitant Medication	SIGN			19	CaCI inj 3%	1200	mg	IV		AE	3 Hypocalcemia	AE(Hypocalcemia)
S01-014	R114	Concomitant Medication	SIGN			20	Calcium carbonate	4500	mg	PO		AE	3 Hypocalcemia	AE(Hypocalcemia)
S01-014	R114	Concomitant Medication	SIGN			21	Calcium carbonate	4500	mg	PO	Ongoing	Others		others(Prevention of Hypocalcemia)
S01-014	R114	Concomitant Medication	SIGN			22	Rozasaltan	50	mg	PO	Ongoing	Underlying disease	Hypertension	Medical history(Hypertension)
S01-014	R114	Concomitant Medication	SIGN			23	Monorova	5	mg	PO	Ongoing	Underlying disease	hyperlipidemia	Medical history (hyperlipidemia)
S01-014	R114	Concomitant Medication	SIGN			24	Synthyroid	0.15	mg	PO	Ongoing	Others		others(Prevention of Hypothyroidism)
S01-014	R114	Concomitant Medication	SIGN			25	Carol-F	3	tablet	PO		AE	1 Neck pain	AE(Neck pain)
S01-014	R114	Concomitant Medication	SIGN			26	Synatura syr	45	mL	PO		Others		(others)Prevention of sputum
S01-014	R114	Concomitant Medication	SIGN			27	Motilitone	90	mg	PO		Others		others(prevention of Dyspepsia)
S01-014	R114	Concomitant Medication	SIGN			28	Calcium carbonate	4500	mg	PO		Others		others(Prevention of Hypocalcemia)
S01-014	R114	Concomitant Medication	SIGN			29	Calcium carbonate	3000	mg	PO	Ongoing	Others		others(Prevention of Hypocalcemia)
S01-014	R114	Concomitant Medication	SIGN			30	One-alpha	1	mcg	PO	Ongoing	Others		others(Prevention of Hypocalcemia)
S01-015	R115	Concomitant Medication	SIGN			1	Vitamine D3 B.O.N	5	mg	IM		Others		others(Prevention of Vitamin D deficiency)
S01-015	R115	Concomitant Medication	SIGN			2	Zinc S	20	mg	IV		Others		(others) Preventing Zinc Deficiency
S01-015	R115	Concomitant Medication	SIGN			3	Winuf peri	1450	mL	IV		Others		(others)Prevention of undernutrition
S01-015	R115	Concomitant Medication	SIGN			4	Jselen	800	mcg	IV		Others		others(Prevention of selenium deficiency)
S01-015	R115	Concomitant Medication	SIGN			5	Amoburofen	800	mg	IV		AE	1 Neck pain	AE(Neck pain)
S01-015	R115	Concomitant Medication	SIGN			6	Tantum gargle	100	mL	Other		Others		others(prevention of Mucositis oral)	Rinse
S01-015	R115	Concomitant Medication	SIGN			7	Plasma solution A	1000	mL	IV		Others		Others (prevention of dehydration)
S01-015	R115	Concomitant Medication	SIGN			8	Fontiam	2	g	IV		Others		others(prevention of infection)
S01-015	R115	Concomitant Medication	SIGN			9	Mucosten	600	mg	IV		Others		(others)Prevention of sputum
S01-015	R115	Concomitant Medication	SIGN			10	Gaster	40	mg	IV		Others		others(Prevention of Gastritis)
S01-015	R115	Concomitant Medication	SIGN			11	Synthyroid	0.2	mg	PO		Others		others(Prevention of Hypothyroidism)
S01-015	R115	Concomitant Medication	SIGN			12	Carol-F	3	tablet	PO		AE	1 Neck pain	AE(Neck pain)
S01-015	R115	Concomitant Medication	SIGN			13	Synatura syr	45	mL	PO		Others		(others)Prevention of sputum
S01-015	R115	Concomitant Medication	SIGN			14	Motilitone	90	mg	PO		Others		others(prevention of Dyspepsia)
S01-015	R115	Concomitant Medication	SIGN			15	Duphalac easy syr	15	mL	PO		Others		Others (Constipation Prevention)
S01-015	R115	Concomitant Medication	SIGN			16	Synthyroid	0.2	mg	PO		Others		others(Prevention of Hypothyroidism)
S01-015	R115	Concomitant Medication	SIGN			17	Synthyroid	0.15	mg	PO	Ongoing	Others		others(Prevention of Hypothyroidism)
S01-015	R115	Concomitant Medication	SIGN			18	Synthyroid	0.15	mg	PO	Ongoing	Others		others(Prevention of Hypothyroidism)
S01-016	R116	Concomitant Medication	SIGN			1	Vitamine D3 B.O.N	5	mg	IM		Others		others(Prevention of Vitamin D deficiency)
S01-016	R116	Concomitant Medication	SIGN			2	Zinc S inj	20	mg	IV		Others		(others) Preventing Zinc Deficiency
S01-016	R116	Concomitant Medication	SIGN			3	Mucosten	300	mg	IV		Others		(others)Prevention of sputum
S01-016	R116	Concomitant Medication	SIGN			4	Gaster	20	mg	IV		Others		others(Prevention of Gastritis)
S01-016	R116	Concomitant Medication	SIGN			5	Winuf peri	1450	mL	IV		Others		(others)Prevention of undernutrition
S01-016	R116	Concomitant Medication	SIGN			6	Jselen	800	mcg	IV		Others		others(Prevention of selenium deficiency)
S01-016	R116	Concomitant Medication	SIGN			7	Amoburofen	400	mg	IV		AE	1 Neck pain	AE(Neck pain)
S01-016	R116	Concomitant Medication	SIGN			8	Fontiam	2	g	IV		Others		others(prevention of infection)
S01-016	R116	Concomitant Medication	SIGN			9	Tantum gargle	100	mL	Other		Others		others(prevention of Mucositis oral)	Rinse
S01-016	R116	Concomitant Medication	SIGN			10	Plasma solution	1000	mL	IV		Others		Others (prevention of dehydration)
S01-016	R116	Concomitant Medication	SIGN			11	Synthyroid	0.15	mg	PO		Others		others(Prevention of Hypothyroidism)
S01-016	R116	Concomitant Medication	SIGN			12	Synthyroid	0.15	mg	PO	Ongoing	AE	2 Hypothyroidism	AE(Hypothyroidism)
S01-016	R116	Concomitant Medication	SIGN			13	Carol-F	3	tablet	PO		AE	1 Neck pain	AE(Neck pain)
S01-016	R116	Concomitant Medication	SIGN			14	Synatura syr	45	mL	PO		Others		(others)Prevention of sputum
S01-016	R116	Concomitant Medication	SIGN			15	Motilitone	90	mg	PO		Others		others(prevention of Dyspepsia)
S01-016	R116	Concomitant Medication	SIGN			16	Synthyroid	0.15	mg	PO	Ongoing	AE	2 Hypothyroidism	AE(Hypothyroidism)
S01-016	R116	Concomitant Medication	SIGN			17	centirex advance	2	tablet	PO	Ongoing	Others		others(Prevention of Vitamin deficiency)
S01-016	R116	Concomitant Medication	SIGN			18	Mucosten	300	mg	IV		Others		(others)Prevention of sputum
S01-016	R116	Concomitant Medication	SIGN			19	Gaster	20	mg	IV		Others		others(Prevention of Gastritis)
S01-016	R116	Concomitant Medication	SIGN			20	Amoburofen	400	mg	IV		AE	1 Neck pain	AE(Neck pain)
S01-016	R116	Concomitant Medication	SIGN			21	Fontiam	2	g	IV		Others		others(prevention of infection)
S01-016	R116	Concomitant Medication	SIGN			22	Synthyroid	0.15	mg	PO		Others		others(Prevention of Hypothyroidism)
S01-016	R116	Concomitant Medication	SIGN			23	Carol-F	3	tablet	PO		AE	1 Neck pain	AE(Neck pain)
S01-016	R116	Concomitant Medication	SIGN			24	Synatura syr	45	mL	PO		Others		(others)Prevention of sputum
S01-016	R116	Concomitant Medication	SIGN			25	Motilitone	90	mg	PO		Others		others(prevention of Dyspepsia)
S01-016	R116	Concomitant Medication	SIGN			26	centirex advance	2	tablet	PO	Ongoing	Others		others(Prevention of Vitamin deficiency)
S01-017	R117	Concomitant Medication	SIGN			1	Ricen plus	1	Tablet	PO	Ongoing	Underlying disease	ostarthritis	Medical history(ostarthritis)
S01-017	R117	Concomitant Medication	SIGN			2	Duonon 10/5mg	1	Tablet	PO	Ongoing	Underlying disease	hyperlipidemia	Medical history (hyperlipidemia)
S01-017	R117	Concomitant Medication	SIGN			3	Carol-F	1	Tablet	PO		AE	1 Neck pain	AE(Neck pain)
S01-017	R117	Concomitant Medication	SIGN			4	Synthyroid	0.15	mg	PO	Ongoing	AE	2 Hypothyroidism	AE(Hypothyroidism)
S01-017	R117	Concomitant Medication	SIGN			5	Synatura syr	45	mL	PO		Others		(others)Prevention of sputum
S01-017	R117	Concomitant Medication	SIGN			6	Motilitone	90	mg	PO		Others		others(prevention of Dyspepsia)
S01-017	R117	Concomitant Medication	SIGN			7	Carol-F	1	Tablet	PO		Others		others(prevention of pain)
S01-017	R117	Concomitant Medication	SIGN			8	Fontiam	2	g	IV		Others		others(prevention of infection)
S01-017	R117	Concomitant Medication	SIGN			9	Mucosten	300	mg	IV		Others		(others)Prevention of sputum
S01-017	R117	Concomitant Medication	SIGN			10	Gaster	20	mg	IV		Others		others(Prevention of Gastritis)
S01-017	R117	Concomitant Medication	SIGN			11	Synthyroid	0.15	mg	PO		AE	2 Hypothyroidism	AE(Hypothyroidism)
S01-017	R117	Concomitant Medication	SIGN			12	Ricen plus	1	Tablet	PO	Ongoing	Underlying disease	ostarthritis	Medical history(ostarthritis)
S01-017	R117	Concomitant Medication	SIGN			13	Duonon 10/5mg	1	Tablet	PO	Ongoing	Underlying disease	hyperlipidemia	Medical history (hyperlipidemia)
S01-017	R117	Concomitant Medication	SIGN			14	Norvasc	5	mg	PO		Others		(others)hypertension prevention
S01-017	R117	Concomitant Medication	SIGN			15	Plasma solution	1000	mL	IV		Others		Others (prevention of dehydration)
S01-017	R117	Concomitant Medication	SIGN			16	Tantum gargle	100	mL	Other		Others		others(prevention of Mucositis oral)	Rinse
S01-017	R117	Concomitant Medication	SIGN			17	Fontiam	2	g	IV		Others		others(prevention of infection)
S01-017	R117	Concomitant Medication	SIGN			18	Zinc S inj	20	mg	IV		Others		(others) Preventing Zinc Deficiency
S01-017	R117	Concomitant Medication	SIGN			19	Winuf peri	1450	mL	IV		Others		(others)Prevention of undernutrition
S01-017	R117	Concomitant Medication	SIGN			20	Jselen	800	mcg	IV		Others		others(Prevention of selenium deficiency)
S01-017	R117	Concomitant Medication	SIGN			21	Amoburofen	800	mg	IV		AE	1 Neck pain	AE(Neck pain)
S01-017	R117	Concomitant Medication	SIGN			22	Mucosten	300	mg	IV		Others		(others)Prevention of sputum
S01-017	R117	Concomitant Medication	SIGN			23	Gaster	20	mg	IV		Others		others(Prevention of Gastritis)
S01-017	R117	Concomitant Medication	SIGN			24	Carol-F	1	Tablet	PO	Ongoing	Others		others(prevention of pain)
S01-017	R117	Concomitant Medication	SIGN			25	Synthyroid	0.15	mg	PO		Others		others(Prevention of Hypothyroidism)
S01-017	R117	Concomitant Medication	SIGN			26	Synthyroid	0.15	mg	PO	Ongoing	AE	2 Hypothyroidism	AE(Hypothyroidism)
S01-017	R117	Concomitant Medication	SIGN			27	Synatura syr	45	mL	PO	Ongoing	Others		(others)Prevention of sputum
S01-017	R117	Concomitant Medication	SIGN			28	Motilitone	90	mg	PO	Ongoing	Others		others(prevention of Dyspepsia)
S01-018	R118	Concomitant Medication	SIGN			1	Vitamine D3 B.O.N inj	5	mg	IM		Others		others(Prevention of Vitamin D deficiency)
S01-018	R118	Concomitant Medication	SIGN			2	Tantum gargle	100	mL	Other		Others		others(prevention of Mucositis oral)	Rinse
S01-018	R118	Concomitant Medication	SIGN			3	Plasma solution A	1000	mL	IV		Others		Others (prevention of dehydration)
S01-018	R118	Concomitant Medication	SIGN			4	Fontiam	2	g	IV		Others		others(prevention of infection)
S01-018	R118	Concomitant Medication	SIGN			5	Zinc S inj	20	mg	IV		Others		(others) Preventing Zinc Deficiency
S01-018	R118	Concomitant Medication	SIGN			6	Winuf peri inj	1450	mL	IV		Others		(others)Prevention of undernutrition
S01-018	R118	Concomitant Medication	SIGN			7	Jselen inj	800	mg	IV		Others		others(Prevention of selenium deficiency)
S01-018	R118	Concomitant Medication	SIGN			8	Amoburofen	800	mg	IV		AE	1 Neck pain	AE(Neck pain)
S01-018	R118	Concomitant Medication	SIGN			9	Mucosten	300	mg	IV		Others		(others)Prevention of sputum
S01-018	R118	Concomitant Medication	SIGN			10	Gaster	20	mg	IV		Others		others(Prevention of Gastritis)
S01-018	R118	Concomitant Medication	SIGN			11	Synthyroid	0.15	mg	PO		Others		others(Prevention of Hypothyroidism)
S01-018	R118	Concomitant Medication	SIGN			12	Synthyroid	0.15	mg	PO	Ongoing	AE	4 Hypothyroidism	AE(Hypothyroidism)
S01-018	R118	Concomitant Medication	SIGN			13	Carol-F	3	tablet	PO		AE	1 Neck pain	AE(Neck pain)
S01-018	R118	Concomitant Medication	SIGN			14	Motilitone	90	mg	PO		Others		others(prevention of Dyspepsia)
S01-018	R118	Concomitant Medication	SIGN			15	One-alpha	1.5	mcg	PO		AE	3 Hypocalcemia	AE(Hypocalcemia)
S01-018	R118	Concomitant Medication	SIGN			16	One-alpha	15	mcg	PO		Others		others(Prevention of Hypocalcemia)
S01-018	R118	Concomitant Medication	SIGN			17	Calcium carbonate	3000	mg	PO		AE	3 Hypocalcemia	AE(Hypocalcemia)
S01-018	R118	Concomitant Medication	SIGN			18	Calcium carbonate	3000	mg	PO		Others		others(Prevention of Hypocalcemia)
S01-019	R119	Concomitant Medication	SIGN			1	Valsarex 5/80mg	1	Tablet	PO	Ongoing	Underlying disease	Hypertension	Medical history(Hypertension)
S01-019	R119	Concomitant Medication	SIGN			2	Vitamin D3 B.O.N	5	mg	IM		Others		others(Prevention of Vitamin D deficiency)
S01-019	R119	Concomitant Medication	SIGN			3	Plasma solution A	1000	mL	IV		Others		Others (prevention of dehydration)
S01-019	R119	Concomitant Medication	SIGN			4	Fontiam	2	g	IV		Others		others(prevention of infection)
S01-019	R119	Concomitant Medication	SIGN			5	Naseron inj	0.3	mg	IV		AE	3 Nausea	AE(Nausea)
S01-019	R119	Concomitant Medication	SIGN			6	Amoburofen inj	800	mg	IV		AE	1 Neck pain	AE(Neck pain)
S01-019	R119	Concomitant Medication	SIGN			7	Zinc S inj	20	mg	IV		Others		(others) Preventing Zinc Deficiency
S01-019	R119	Concomitant Medication	SIGN			8	Winuf peri	1450	mL	IV		Others		(others)Prevention of undernutrition
S01-019	R119	Concomitant Medication	SIGN			9	Jselen inj	800	mcg	IV		Others		others(Prevention of selenium deficiency)
S01-019	R119	Concomitant Medication	SIGN			10	Tantum gargle	100	mL	Other		Others		others(prevention of Mucositis oral)	Rinse
S01-019	R119	Concomitant Medication	SIGN			11	Mucosten	300	mg	IV		Others		(others)Prevention of sputum
S01-019	R119	Concomitant Medication	SIGN			12	Gaster	20	mg	IV		Others		others(Prevention of Gastritis)
S01-019	R119	Concomitant Medication	SIGN			13	Synthyroid	0.15	mg	PO		Others		others(Prevention of Hypothyroidism)
S01-019	R119	Concomitant Medication	SIGN			14	Synthyroid	0.15	mg	PO	Ongoing	AE	4 Hypothyroidism	AE(Hypothyroidism)
S01-019	R119	Concomitant Medication	SIGN			15	Tridol	50	mg	IM		AE	1 Neck pain	AE(Neck pain)
S01-019	R119	Concomitant Medication	SIGN			16	Carol-F	3	Tablet	PO		AE	1 Neck pain	AE(Neck pain)
S01-019	R119	Concomitant Medication	SIGN			17	Synatura syr	45	mL	PO		Others		others(prevention of cough)
S01-019	R119	Concomitant Medication	SIGN			18	Motilitone	90	mg	PO		Others		others(prevention of Dyspepsia)
S01-020	R126	Concomitant Medication	SIGN			1	Daviduo 10/10mg	1	Tablet	PO	Ongoing	Underlying disease	hyperlipidemia	Medical history (hyperlipidemia)
S01-020	R126	Concomitant Medication	SIGN			2	alleless	1	Tablet	PO	Ongoing	Underlying disease	chronic urticaria	Medical history(chronic urticaria)
S01-020	R126	Concomitant Medication	SIGN			3	Adipam	0.5	Tablet	PO	Ongoing	Underlying disease	chronic urticaria	Medical history(chronic urticaria)
S01-020	R126	Concomitant Medication	SIGN			4	PD	0.5	Tablet	PO	Ongoing	Underlying disease	chronic urticaria	Medical history(chronic urticaria)
S01-020	R126	Concomitant Medication	SIGN			5	Himetin	1	Tablet	PO	Ongoing	Others		others(Prevention of Gastritis)
S01-020	R126	Concomitant Medication	SIGN			6	Vitamine D B.O.N	5	mg	IM		Others		others(Prevention of Vitamin D deficiency)
S01-020	R126	Concomitant Medication	SIGN			7	Plasma solution A	1000	mL	IV		Others		Others (prevention of dehydration)
S01-020	R126	Concomitant Medication	SIGN			8	Fontiam	2	g	IV		Others		others(prevention of infection)
S01-020	R126	Concomitant Medication	SIGN			9	Zinc S	20	mg	IV		Others		(others) Preventing Zinc Deficiency
S01-020	R126	Concomitant Medication	SIGN			10	Tantum gargle	100	mL	Other		Others		others(prevention of Mucositis oral)	Rinse
S01-020	R126	Concomitant Medication	SIGN			11	Winuf peri	1450	mL	IV		Others		(others)Prevention of undernutrition
S01-020	R126	Concomitant Medication	SIGN			12	Jselen	800	mcg	IV		Others		others(Prevention of selenium deficiency)
S01-020	R126	Concomitant Medication	SIGN			13	Amoburofen	400	mg	IV		AE	1 Neck pain	AE(Neck pain)
S01-020	R126	Concomitant Medication	SIGN			14	Mucosten	300	mg	IV		Others		(others)Prevention of sputum
S01-020	R126	Concomitant Medication	SIGN			15	Gaster	20	mg	IV		Others		others(Prevention of Gastritis)
S01-020	R126	Concomitant Medication	SIGN			16	Ezetrol	10	mg	PO		Underlying disease	hyperlipidemia	Medical history (hyperlipidemia)
S01-020	R126	Concomitant Medication	SIGN			17	Crestor	10	mg	PO		Underlying disease	hyperlipidemia	Medical history (hyperlipidemia)
S01-020	R126	Concomitant Medication	SIGN			18	Synthyroid	0.15	mg	PO	Ongoing	Others		others(Prevention of Hypothyroidism)
S01-020	R126	Concomitant Medication	SIGN			19	Carol-F	3	tablet	PO		AE	1 Neck pain	AE(Neck pain)
S01-020	R126	Concomitant Medication	SIGN			20	Synatura syr	45	mL	PO		Others		others(prevention of cough)
S01-020	R126	Concomitant Medication	SIGN			21	Motilitone	90	mg	PO		Others		others(prevention of Dyspepsia)
S01-020	R126	Concomitant Medication	SIGN			22	Stogar	20	mg	PO		Others		others(Prevention of Gastritis)
S01-020	R126	Concomitant Medication	SIGN			23	Calcium carbonate	3000	mg	PO		AE	3 Hypocalcemia	AE(Hypocalcemia)
S01-020	R126	Concomitant Medication	SIGN			24	One-alpha	1.5	mcg	PO		AE	3 Hypocalcemia	AE(Hypocalcemia)
S01-020	R126	Concomitant Medication	SIGN			25	CaCI2 inj 3%	1200	mg	IV		AE	3 Hypocalcemia	AE(Hypocalcemia)
S01-020	R126	Concomitant Medication	SIGN			26	Calcium carbonate	2000	mg	PO		Others		others(Prevention of Hypocalcemia)
S01-020	R126	Concomitant Medication	SIGN			27	One-alpha	1	mcg	PO		Others		others(Prevention of Hypocalcemia)
S01-021	R120	Concomitant Medication	SIGN			1	Norvasc	5	mg	PO		Underlying disease	Hypertension	Medical history(Hypertension)
S01-021	R120	Concomitant Medication	SIGN			2	Exforge 5/80mg	1	tablet	PO	Ongoing	Underlying disease	Hypertension	Medical history(Hypertension)
S01-021	R120	Concomitant Medication	SIGN			3	Prascal-D	1500	mg	PO	Ongoing	Underlying disease	osteoporosis	Medical history(osteoporosis)
S01-021	R120	Concomitant Medication	SIGN			4	Risenex plus	1 (1times/week)	T	PO	Ongoing	Underlying disease	osteoporosis	Medical history(osteoporosis)
S01-021	R120	Concomitant Medication	SIGN			5	Antax	2	capsule	PO	Ongoing	Underlying disease	osteoporosis	Medical history(osteoporosis)
S01-021	R120	Concomitant Medication	SIGN			6	Plasma solution A	1000	mL	IV		Others		Others (prevention of dehydration)
S01-021	R120	Concomitant Medication	SIGN			7	Fontiam	2	g	IV		Others		others(prevention of infection)
S01-021	R120	Concomitant Medication	SIGN			8	Jselen	800	mcg	IV		Others		others(Prevention of selenium deficiency)
S01-021	R120	Concomitant Medication	SIGN			9	Tridol	100	mg	IM		AE	1 Neck pain	AE(Neck pain)
S01-021	R120	Concomitant Medication	SIGN			10	Zinc S	20	mg	IV		Others		(others) Preventing Zinc Deficiency
S01-021	R120	Concomitant Medication	SIGN			11	Tantum gargle	100	mL	Other		Others		others(prevention of Mucositis oral)	Rinse
S01-021	R120	Concomitant Medication	SIGN			12	Winuf peri	1450	mL	IV		Others		(others)Prevention of undernutrition
S01-021	R120	Concomitant Medication	SIGN			13	Mucosten	300	mg	IV		Others		(others)Prevention of sputum
S01-021	R120	Concomitant Medication	SIGN			14	Gaster	20	mg	IV		Others		others(Prevention of Gastritis)
S01-021	R120	Concomitant Medication	SIGN			15	Amoburofen	400	mg	IV		AE	1 Neck pain	AE(Neck pain)
S01-021	R120	Concomitant Medication	SIGN			16	Synthyroid	0.15	mg	PO	Ongoing	Others		others(Prevention of Hypothyroidism)
S01-021	R120	Concomitant Medication	SIGN			17	Carol-F	3	tablet	PO		AE	1 Neck pain	AE(Neck pain)
S01-021	R120	Concomitant Medication	SIGN			18	Synatura syr	45	mL	PO		Others		others(prevention of cough)
S01-021	R120	Concomitant Medication	SIGN			19	Motilitone	90	mg	PO		Others		others(prevention of Dyspepsia)
S01-021	R120	Concomitant Medication	SIGN			20	Calcium carbonate	4500	mg	PO		Others		others(Prevention of Hypocalcemia)
S01-021	R120	Concomitant Medication	SIGN			21	One-alpha	1.5	mcg	PO		Others		others(Prevention of Hypocalcemia)
S01-021	R120	Concomitant Medication	SIGN			22	CaCI 2	1200	mg	IV		AE	3 Hypocalcemia	AE(Hypocalcemia)
S01-021	R120	Concomitant Medication	SIGN			23	Dulphalac easy syr	45	mL	PO		Others		Others (Constipation Prevention)
S01-021	R120	Concomitant Medication	SIGN			24	Calcium carbonate	2000	mg	PO	Ongoing	Others		others(Prevention of Hypocalcemia)
S01-021	R120	Concomitant Medication	SIGN			25	One-alpha	1	mcg	PO	Ongoing	Others		others(Prevention of Hypocalcemia)
S01-022	R121	Concomitant Medication	SIGN			1	Vitamin D B.O.N	5	mg	IM		Others		others(Prevention of Vitamin D deficiency)
S01-022	R121	Concomitant Medication	SIGN			2	Plasma solution A	1000	mL	IV		Others		Others (prevention of dehydration)
S01-022	R121	Concomitant Medication	SIGN			3	Zinc S	20	mg	IV		Others		(others) Preventing Zinc Deficiency
S01-022	R121	Concomitant Medication	SIGN			4	Tantum gargle	100	mL	Other		Others		others(prevention of Mucositis oral)	Rinse
S01-022	R121	Concomitant Medication	SIGN			5	Winuf peri	1450	mL	IV		Others		(others)Prevention of undernutrition
S01-022	R121	Concomitant Medication	SIGN			6	Jselen	800	mcg	IV		Others		others(Prevention of selenium deficiency)
S01-022	R121	Concomitant Medication	SIGN			7	Fontiam	1	g	IV		Others		others(prevention of infection)
S01-022	R121	Concomitant Medication	SIGN			8	Amoburofen	400	mg	IV		AE	1 Neck pain	AE(Neck pain)
S01-022	R121	Concomitant Medication	SIGN			9	Tridol	50	mg	IV		AE	1 Neck pain	AE(Neck pain)
S01-022	R121	Concomitant Medication	SIGN			10	Synthyroid	0.15	mg	PO	Ongoing	Others		others(Prevention of Hypothyroidism)
S01-022	R121	Concomitant Medication	SIGN			11	Carol-F	3	Tablet	PO		AE	1 Neck pain	AE(Neck pain)
S01-022	R121	Concomitant Medication	SIGN			12	Synatura syr	45	mL	PO		Others		others(prevention of cough)
S01-022	R121	Concomitant Medication	SIGN			13	Motilitone	90	mg	PO		Others		others(prevention of Dyspepsia)
S01-022	R121	Concomitant Medication	SIGN			14	Calcium carbonate	3000	mg	PO		AE	2 Hypocalcemia	AE(Hypocalcemia)
S01-022	R121	Concomitant Medication	SIGN			15	One-alpha	0.1	mcg	PO		AE	2 Hypocalcemia	AE(Hypocalcemia)
S01-022	R121	Concomitant Medication	SIGN			16	Dulphalac easy syr	15	mL	PO		Others		Others (Constipation Prevention)
S01-022	R121	Concomitant Medication	SIGN			17	Duphalac easy syr	45	mL	PO		Others		Others (Constipation Prevention)
S01-023	R122	Concomitant Medication	SIGN			1	Vitamine D3 B.O.N	5	mg	IM		Others		others(Prevention of Vitamin D deficiency)
S01-023	R122	Concomitant Medication	SIGN			2	Plasma solution A	1000	mL	IV		Others		Others (prevention of dehydration)
S01-023	R122	Concomitant Medication	SIGN			3	Zinc S	20	mg	IV		Others		(others) Preventing Zinc Deficiency
S01-023	R122	Concomitant Medication	SIGN			4	Tantum gargle	100	mL	Other		Others		others(prevention of Mucositis oral)	Rinse
S01-023	R122	Concomitant Medication	SIGN			5	Winuf peri	1450	mL	IV		Others		(others)Prevention of undernutrition
S01-023	R122	Concomitant Medication	SIGN			6	Jselen	800	mcg	IV		Others		others(Prevention of selenium deficiency)
S01-023	R122	Concomitant Medication	SIGN			7	Fontiam	2	g	IV		Others		others(prevention of infection)
S01-023	R122	Concomitant Medication	SIGN			8	Mucosten	300	mg	IV		Others		(others)Prevention of sputum
S01-023	R122	Concomitant Medication	SIGN			9	Gaster	20	mg	IV		Others		others(Prevention of Gastritis)
S01-023	R122	Concomitant Medication	SIGN			10	Amoburofen	400	mg	IV		AE	1 Neck pain	AE(Neck pain)
S01-023	R122	Concomitant Medication	SIGN			11	Synthyroid	0.15	mg	PO	Ongoing	Others		others(Prevention of Hypothyroidism)
S01-023	R122	Concomitant Medication	SIGN			12	Carol-F	3	Tablet	PO		AE	1 Neck pain	AE(Neck pain)
S01-023	R122	Concomitant Medication	SIGN			13	Synatura syr	45	mL	PO		Others		others(prevention of cough)
S01-023	R122	Concomitant Medication	SIGN			14	Motilitone	90	mg	PO		Others		others(prevention of Dyspepsia)
S01-023	R122	Concomitant Medication	SIGN			15	Calcium carbonate	3000	mg	PO		Others		others(Prevention of Hypocalcemia)
S01-023	R122	Concomitant Medication	SIGN			16	One-alpha	1	mcg	PO		Others		others(Prevention of Hypocalcemia)
S01-023	R122	Concomitant Medication	SIGN			17	Aronamin C-plus	1	tablet	PO	Ongoing	Others		others(Prevention of Vitamin deficiency)
S01-024	R123	Concomitant Medication	SIGN			1	Vitamine D3 B.O.N	5	mg	IM		Others		others(Prevention of Vitamin D deficiency)
S01-024	R123	Concomitant Medication	SIGN			2	Plasma solution	1000	mL	IV		Others		Others (prevention of dehydration)
S01-024	R123	Concomitant Medication	SIGN			3	Fontiam	2	g	IV		Others		others(prevention of infection)
S01-024	R123	Concomitant Medication	SIGN			4	Amoburofen	800	mg	IV		AE	1 Neck pain	AE(Neck pain)
S01-024	R123	Concomitant Medication	SIGN			5	Zinc S	20	mg	IV		Others		(others) Preventing Zinc Deficiency
S01-024	R123	Concomitant Medication	SIGN			6	Winuf peri	1450	mL	IV		Others		(others)Prevention of undernutrition
S01-024	R123	Concomitant Medication	SIGN			7	Jselen	800	mcg	IV		Others		others(Prevention of selenium deficiency)
S01-024	R123	Concomitant Medication	SIGN			8	Naseron	0.3	mg	IV		AE	2 Nausea	AE(Nausea)
S01-024	R123	Concomitant Medication	SIGN			9	Tantum gargle	100	mL	Other		Others		others(prevention of Mucositis oral)	Rinse
S01-024	R123	Concomitant Medication	SIGN			10	Mucosten	300	mg	IV		Others		(others)Prevention of sputum
S01-024	R123	Concomitant Medication	SIGN			11	Gaster	20	mg	IV		Others		others(Prevention of Gastritis)
S01-024	R123	Concomitant Medication	SIGN			12	Synthyroid	0.2	mg	PO		Others		others(Prevention of Hypothyroidism)
S01-024	R123	Concomitant Medication	SIGN			13	Synthyroid	0.15	mg	PO	Ongoing	Others		others(Prevention of Hypothyroidism)
S01-024	R123	Concomitant Medication	SIGN			14	Carol-F	3	Tablet	PO		AE	1 Neck pain	AE(Neck pain)
S01-024	R123	Concomitant Medication	SIGN			15	Synatura syr	45	mL	PO		Others		(others)Prevention of sputum
S01-024	R123	Concomitant Medication	SIGN			16	Motilitone	90	mg	PO		Others		others(prevention of Dyspepsia)
S01-024	R123	Concomitant Medication	SIGN			17	Calcium carbonate	3000	mg	PO		Others		others(Prevention of Hypocalcemia)
S01-024	R123	Concomitant Medication	SIGN			18	Calcium carbonate	2000	mg	PO		Others		others(Prevention of Hypocalcemia)
S01-024	R123	Concomitant Medication	SIGN			19	One-alpha	1	mcg	PO		Others		others(Prevention of Hypocalcemia)
S01-024	R123	Concomitant Medication	SIGN			20	Cough syr	20	mL	PO		Others		others(prevention of cough)
S01-024	R123	Concomitant Medication	SIGN			21	Cough syr	60	mL	PO		Others		others(prevention of cough)
S01-024	R123	Concomitant Medication	SIGN			22	Dulphalac easy syr	15	mL	PO		Others		Others (Constipation Prevention)
S01-024	R123	Concomitant Medication	SIGN			23	Dulphalac easy syr	45	mL	PO		Others		Others (Constipation Prevention)
S01-024	R123	Concomitant Medication	SIGN			24	Synatura syr	30	mL	PO	Ongoing	Others		(others)Prevention of sputum
S01-025	R124	Concomitant Medication	SIGN			1	Vitamine D3 B.O.N	5	mg	IM		Others		others(Prevention of Vitamin D deficiency)
S01-025	R124	Concomitant Medication	SIGN			2	Tantum gargle	100	mL	Other		Others		others(prevention of Mucositis oral)	Rinse
S01-025	R124	Concomitant Medication	SIGN			3	Plasma solution A	1000	mL	IV		Others		Others (prevention of dehydration)
S01-025	R124	Concomitant Medication	SIGN			4	Fontiam	2	g	IV		Others		others(prevention of infection)
S01-025	R124	Concomitant Medication	SIGN			5	Zinc S	20	mg	IV		Others		(others) Preventing Zinc Deficiency
S01-025	R124	Concomitant Medication	SIGN			6	Winuf peri	1450	mL	IV		Others		(others)Prevention of undernutrition
S01-025	R124	Concomitant Medication	SIGN			7	Jselen	800	mcg	IV		Others		others(Prevention of selenium deficiency)
S01-025	R124	Concomitant Medication	SIGN			8	Amoburofen	400	mg	IV		AE	1 Neck pain	AE(Neck pain)
S01-025	R124	Concomitant Medication	SIGN			9	Mucosten	300	mg	IV		Others		(others)Prevention of sputum
S01-025	R124	Concomitant Medication	SIGN			10	Gaster	20	mg	IV		Others		others(Prevention of Gastritis)
S01-025	R124	Concomitant Medication	SIGN			11	Synthyroid	0.2	mg	PO		Others		others(Prevention of Hypothyroidism)
S01-025	R124	Concomitant Medication	SIGN			12	Carol-F	3	Tablet	PO		AE	1 Neck pain	AE(Neck pain)
S01-025	R124	Concomitant Medication	SIGN			13	Synatura syr	45	mL	PO		Others		others(prevention of cough)
S01-025	R124	Concomitant Medication	SIGN			14	Motilitone	90	mg	PO		Others		others(prevention of Dyspepsia)
S01-025	R124	Concomitant Medication	SIGN			15	Calcium carbonate	3000	mg	PO		AE	3 Hypocalcemia	AE(Hypocalcemia)
S01-025	R124	Concomitant Medication	SIGN			16	One-alpha	1.5	mcg	PO		AE	3 Hypocalcemia	AE(Hypocalcemia)
S01-025	R124	Concomitant Medication	SIGN			17	Calcium carbonate	3000	mg	PO		Others		others(Prevention of Hypocalcemia)
S01-025	R124	Concomitant Medication	SIGN			18	One-alpha	1.5	mcg	PO		Others		others(Prevention of Hypocalcemia)
S01-025	R124	Concomitant Medication	SIGN			19	Calcium carbonate	2000	mg	PO		Others		others(Prevention of Hypocalcemia)
S01-025	R124	Concomitant Medication	SIGN			20	One-alpha	1	mcg	PO		Others		others(Prevention of Hypocalcemia)
S01-025	R124	Concomitant Medication	SIGN			21	Synthyroid	0.2	mg	PO	Ongoing	Others		others(Prevention of Hypothyroidism)
S01-025	R124	Concomitant Medication	SIGN			22	Tetronine	40	mcg	PO		Others		others(Prevention of Hypothyroidism)
S01-026	R125	Concomitant Medication	SIGN			1	Plasma solution A	1000	mL	IV		Others		Others (prevention of dehydration)
S01-026	R125	Concomitant Medication	SIGN			2	Fontiam	2	g	IV		Others		others(prevention of infection)
S01-026	R125	Concomitant Medication	SIGN			3	Tantum gargle	100	mL	Other		Others		others(prevention of Mucositis oral)	Rinse
S01-026	R125	Concomitant Medication	SIGN			4	Zinc S	20	mg	IV		Others		(others) Preventing Zinc Deficiency
S01-026	R125	Concomitant Medication	SIGN			5	Winuf peri	1450	mL	IV		Others		(others)Prevention of undernutrition
S01-026	R125	Concomitant Medication	SIGN			6	Jselen	800	mcg	IV		Others		others(Prevention of selenium deficiency)
S01-026	R125	Concomitant Medication	SIGN			7	Amoburofen	800	mg	IV		AE	1 Neck pain	AE(Neck pain)
S01-026	R125	Concomitant Medication	SIGN			8	Tridol	50	mg	IM		AE	1 Neck pain	AE(Neck pain)
S01-026	R125	Concomitant Medication	SIGN			9	Mucosten	300	mg	IV		Others		(others)Prevention of sputum
S01-026	R125	Concomitant Medication	SIGN			10	Gaster	20	mg	IV		Others		others(Prevention of Gastritis)
S01-026	R125	Concomitant Medication	SIGN			11	Adalat	5	mg	PO		AE	3 Hypertension	AE(Hypertension)
S01-026	R125	Concomitant Medication	SIGN			12	Synthyroid	0.15	mg	PO		Others		others(Prevention of Hypothyroidism)
S01-026	R125	Concomitant Medication	SIGN			13	Synthyroid	0.15	mg	PO	Ongoing	AE	2 Hypothyroidism	AE(Hypothyroidism)
S01-026	R125	Concomitant Medication	SIGN			14	Carol-F	3	Tablet	PO		AE	1 Neck pain	AE(Neck pain)
S01-026	R125	Concomitant Medication	SIGN			15	Synatura syr	45	mL	PO		Others		others(prevention of cough)
S01-026	R125	Concomitant Medication	SIGN			16	Motilitone	90	mg	PO		Others		others(prevention of Dyspepsia)
S01-026	R125	Concomitant Medication	SIGN			17	Calcium carbonate	3000	mg	PO		Others		others(Prevention of Hypocalcemia)
S01-026	R125	Concomitant Medication	SIGN			18	One-alpha	1	mcg	PO		Others		others(Prevention of Hypocalcemia)
S01-026	R125	Concomitant Medication	SIGN			19	Aronamin C-plus	1	Tablet	PO	Ongoing	Others		others(Prevention of Vitamin deficiency)
S01-027	R128	Concomitant Medication	SIGN			1	Synthyroid	0.15	mg	PO		Underlying disease	Hypothyroidism	Medical history(Hypothyroidism)
S01-027	R128	Concomitant Medication	SIGN			2	Vitamine D3 B.O.N	5	mg	IM		Others		others(Prevention of Vitamin deficiency)
S01-027	R128	Concomitant Medication	SIGN			3	synthyroid	0.10	mg	PO		Underlying disease	Hypothyroidism	Medical history(Hypothyroidism)
S01-027	R128	Concomitant Medication	SIGN			4	Fontiam	2	g	IV		Others		others(prevention of infection)
S01-027	R128	Concomitant Medication	SIGN			5	Zinc S	20	mg	IV		Others		(others) Preventing Zinc Deficiency
S01-027	R128	Concomitant Medication	SIGN			6	Tantum gargle	100	mL	Other		Others		others(prevention of Mucositis oral)	Rinse
S01-027	R128	Concomitant Medication	SIGN			7	Winuf peri	1450	mL	IV		Others		(others)Prevention of undernutrition
S01-027	R128	Concomitant Medication	SIGN			8	Jselen	800	mcg	IV		Others		others(Prevention of selenium deficiency)
S01-027	R128	Concomitant Medication	SIGN			9	Amoburofen	40	mg	IV		AE	1 Neck pain	AE(Neck pain)
S01-027	R128	Concomitant Medication	SIGN			10	Mucosten	300	mg	IV		Others		(others)Prevention of sputum
S01-027	R128	Concomitant Medication	SIGN			11	Gaster	20	mg	IV		Others		others(Prevention of Gastritis)
S01-027	R128	Concomitant Medication	SIGN			12	Stogar	10	mg	PO	Ongoing	Others		others(Prevention of Gastritis)
S01-027	R128	Concomitant Medication	SIGN			13	Carol-F	3	T	PO		AE	1 Neck pain	AE(Neck pain)
S01-027	R128	Concomitant Medication	SIGN			14	Synatura syr	45	ml	PO		Others		(others)Prevention of sputum
S01-027	R128	Concomitant Medication	SIGN			15	Motilitone	90	mg	PO		Others		others(prevention of Dyspepsia)
S01-027	R128	Concomitant Medication	SIGN			16	One-alpha	1.5	mcg	PO		AE	3 Hypocalcemia	AE(Hypocalcemia)
S01-027	R128	Concomitant Medication	SIGN			17	CaCL 2	1200	mg	IV		AE	3 Hypocalcemia	AE(Hypocalcemia)
S01-027	R128	Concomitant Medication	SIGN			18	Macperan	10	mg	IV		AE	4 Nausea	AE(Nausea)
S01-027	R128	Concomitant Medication	SIGN			19	Calcium carbonate	3000	mg	PO		AE	3 Hypocalcemia	AE(Hypocalcemia)
S01-027	R128	Concomitant Medication	SIGN			20	Calcium carbonate	4500	mg	PO		AE	3 Hypocalcemia	AE(Hypocalcemia)
S01-027	R128	Concomitant Medication	SIGN			21	Calcium carbonate	2000	mg	PO		AE	3 Hypocalcemia	AE(Hypocalcemia)
S01-027	R128	Concomitant Medication	SIGN			22	One-alpha	1	mcg	PO		AE	3 Hypocalcemia	AE(Hypocalcemia)
S01-027	R128	Concomitant Medication	SIGN			23	Synthyroxine	125	mcg	PO	Ongoing	Underlying disease	Hypothyroidism	Medical history(Hypothyroidism)
S01-027	R128	Concomitant Medication	SIGN			24	Aloxi	0.075	mg	IV		Others		others(Prevention of nausea)
S01-027	R128	Concomitant Medication	SIGN			25	Tylenol-ER	1300	mg	PO		AE	5 Fever	AE(Fever)
S01-028	R127	Concomitant Medication	SIGN			1	Clasin	3	Tablet	PO		Underlying disease	URI	Medical history(URI)
S01-028	R127	Concomitant Medication	SIGN			2	Tramol SR	3	Tablet	PO		Underlying disease	URI	Medical history(URI)
S01-028	R127	Concomitant Medication	SIGN			3	Mucosol	3	Tablet	PO		Underlying disease	URI	Medical history(URI)
S01-028	R127	Concomitant Medication	SIGN			4	Pseudoephedrine HCI	1.5	Tablet	PO		Underlying disease	URI	Medical history(URI)
S01-028	R127	Concomitant Medication	SIGN			5	Mosadil	3	Tablet	PO		Underlying disease	URI	Medical history(URI)
S01-028	R127	Concomitant Medication	SIGN			6	Codaewon	1.5	Tablet	PO		Underlying disease	URI	Medical history(URI)
S01-028	R127	Concomitant Medication	SIGN			7	Vitamin D3 B.O.N	5	mg	IV		Others		others(Prevention of Vitamin D deficiency)
S01-028	R127	Concomitant Medication	SIGN			8	Zinc S	20	mg	IV		Others		(others) Preventing Zinc Deficiency
S01-028	R127	Concomitant Medication	SIGN			9	Winuf peri inj	1450	mL	IV		Others		(others)Prevention of undernutrition
S01-028	R127	Concomitant Medication	SIGN			10	Plasma solution A	1000	mL	IV		Others		Others (prevention of dehydration)
S01-028	R127	Concomitant Medication	SIGN			11	Tantum gargle	100	mL	Other		Others		others(prevention of Mucositis oral)	Rinse
S01-028	R127	Concomitant Medication	SIGN			12	Fontiam	2	g	IV		Others		others(prevention of infection)
S01-028	R127	Concomitant Medication	SIGN			13	Jselen	800	mcg	IV		Others		others(Prevention of selenium deficiency)
S01-028	R127	Concomitant Medication	SIGN			14	Amoburofen	400	mg	IV		AE	1 Neck pain	AE(Neck pain)
S01-028	R127	Concomitant Medication	SIGN			15	Mucosten	300	mg	IV		Others		(others)Prevention of sputum
S01-028	R127	Concomitant Medication	SIGN			16	Gaster	20	mg	IV		Others		others(Prevention of Gastritis)
S01-028	R127	Concomitant Medication	SIGN			17	Naseron	0.3	mg	IV		AE	4 Nausea	AE(Nausea)
S01-028	R127	Concomitant Medication	SIGN			18	Synthyroid	0.15	mg	PO		Others		others(Prevention of Hypothyroidism)
S01-028	R127	Concomitant Medication	SIGN			19	Synthyroid	0.15	mg	PO	Ongoing	AE	3 Hypothyroidism	AE(Hypothyroidism)
S01-028	R127	Concomitant Medication	SIGN			20	Carol-F	3	Tablet	PO		AE	1 Neck pain	AE(Neck pain)
S01-028	R127	Concomitant Medication	SIGN			21	Synatura syr	45	mL	PO		Others		(others)Prevention of sputum
S01-028	R127	Concomitant Medication	SIGN			22	Motilitone	90	mg	PO		Others		others(prevention of Dyspepsia)
S01-028	R127	Concomitant Medication	SIGN			23	Calcium carbonate	3000	mg	PO		AE	2 Hypocalcemia	AE(Hypocalcemia)
S01-028	R127	Concomitant Medication	SIGN			24	One-alpha	1	mcg	PO		AE	2 Hypocalcemia	AE(Hypocalcemia)
S01-028	R127	Concomitant Medication	SIGN			25	Stogar	20	mg	PO		Others		others(Prevention of Gastritis)
S01-028	R127	Concomitant Medication	SIGN			26	Tylenol-ER	1300	mg	PO		AE	1 Neck pain	AE(Neck pain)
S01-028	R127	Concomitant Medication	SIGN			27	Tridol	50	mg	PO		AE	1 Neck pain	AE(Neck pain)
S01-028	R127	Concomitant Medication	SIGN			28	Thytamin	1	Tablet	PO	Ongoing	Others		others(Prevention of Vitamin deficiency)
S01-029	R129	Concomitant Medication	SIGN			1	Exduo 5/80mg	1	Tablet	PO	Ongoing	Underlying disease	Hypertension	Medical history(Hypertension)
S01-029	R129	Concomitant Medication	SIGN			2	Vitamine D3 B.O.N	5	mg	IM		Others		others(Prevention of Vitamin D deficiency)
S01-029	R129	Concomitant Medication	SIGN			3	Plasma solution A	1000	mL	IV		Others		Others (prevention of dehydration)
S01-029	R129	Concomitant Medication	SIGN			4	Tantum gargle	100	mL	Other		Others		others(prevention of Mucositis oral)	Rinse
S01-029	R129	Concomitant Medication	SIGN			5	Fontiam	2	g	IV		Others		others(prevention of infection)
S01-029	R129	Concomitant Medication	SIGN			6	Zinc S	20	mg	IV		Others		(others) Preventing Zinc Deficiency
S01-029	R129	Concomitant Medication	SIGN			7	Winuf peri	1450	mL	IV		Others		(others)Prevention of undernutrition
S01-029	R129	Concomitant Medication	SIGN			8	Jselen	800	mcg	IV		Others		others(Prevention of selenium deficiency)
S01-029	R129	Concomitant Medication	SIGN			9	Amoburofen	400	mg	IV		AE	1 Neck pain	AE(Neck pain)
S01-029	R129	Concomitant Medication	SIGN			10	Mucosten	300	mg	IV		Others		(others)Prevention of sputum
S01-029	R129	Concomitant Medication	SIGN			11	Gaster	20	mg	IV		Others		others(Prevention of Gastritis)
S01-029	R129	Concomitant Medication	SIGN			12	Synthyroid	0.15	mg	PO		Others		others(Prevention of Hypothyroidism)
S01-029	R129	Concomitant Medication	SIGN			13	Carol-F	3	Tablet	PO		AE	1 Neck pain	AE(Neck pain)
S01-029	R129	Concomitant Medication	SIGN			14	Synatura syr	45	mL	PO		Others		(others)Prevention of sputum
S01-029	R129	Concomitant Medication	SIGN			15	Motilitone	90	mg	PO		Others		others(prevention of Dyspepsia)
S01-029	R129	Concomitant Medication	SIGN			16	Stogar	20	mg	PO		Others		others(Prevention of Gastritis)
S01-029	R129	Concomitant Medication	SIGN			17	Dulphalac easy syr	15	mL	PO		AE	5 Constipation	AE(Constipation)
S01-029	R129	Concomitant Medication	SIGN			18	One-alpha	1.5	mcg	PO		AE	4 Hypocalcemia	AE(Hypocalcemia)
S01-029	R129	Concomitant Medication	SIGN			19	CaCI 2	1200	mg	IV		AE	4 Hypocalcemia	AE(Hypocalcemia)
S01-029	R129	Concomitant Medication	SIGN			20	Calcium carbonate	3000	mg	PO		AE	4 Hypocalcemia	AE(Hypocalcemia)
S01-029	R129	Concomitant Medication	SIGN			21	Synthyroxine	150	mcg	PO	Ongoing	Others		others(Prevention of Hypothyroidism)
S01-029	R129	Concomitant Medication	SIGN			22	Stogar	10	mg	PO	Ongoing	Others		others(Prevention of Gastritis)
S01-029	R129	Concomitant Medication	SIGN			23	Calcium carbonate	2000	mg	PO		Others		others(Prevention of Hypocalcemia)
S01-029	R129	Concomitant Medication	SIGN			24	One-alpha	1	mcg	PO		Others		others(Prevention of Hypocalcemia)
S01-029	R129	Concomitant Medication	SIGN			25	Meiact	200	mg	PO		AE	2 Op site edema	AE(Op site edema)
S01-030	R130	Concomitant Medication	SIGN			1	Zinc S	20	mg	IV		Others		(others) Preventing Zinc Deficiency
S01-030	R130	Concomitant Medication	SIGN			2	Mucosten	300	mg	IV		Others		(others)Prevention of sputum
S01-030	R130	Concomitant Medication	SIGN			3	Gaster	20	mg	IV		Others		others(Prevention of Gastritis)
S01-030	R130	Concomitant Medication	SIGN			4	Tridol	50	mg	IM		AE	1 Neck pain	AE(Neck pain)
S01-030	R130	Concomitant Medication	SIGN			5	Tantum gargle	100	ml	Other		Others		others(prevention of Mucositis oral)	Rinse
S01-030	R130	Concomitant Medication	SIGN			6	Winuf peri	1450	ml	IV		Others		(others)Prevention of undernutrition
S01-030	R130	Concomitant Medication	SIGN			7	Naseron	0.3	mg	IV		Others		others(Prevention of nausea)
S01-030	R130	Concomitant Medication	SIGN			8	Amoburofen	400	mg	IV		AE	1 Neck pain	AE(Neck pain)
S01-030	R130	Concomitant Medication	SIGN			9	Fontiam	2	g	IV		Others		others(prevention of infection)
S01-030	R130	Concomitant Medication	SIGN			10	Selenase T Pro	1000	mcg	IV		Others		others(Prevention of selenium deficiency)
S01-030	R130	Concomitant Medication	SIGN			11	Vitamine D3 B.O.N	5	mg	IM		Others		others(Prevention of Vitamin D deficiency)
S01-030	R130	Concomitant Medication	SIGN			12	Plasma solution A	1000	ml	IV		Others		Others (prevention of dehydration)
S01-030	R130	Concomitant Medication	SIGN			13	Synatura syr	45	ml	PO		Others		(others)Prevention of sputum
S01-030	R130	Concomitant Medication	SIGN			14	Motilitone	90	mg	PO		Others		others(prevention of Dyspepsia)
S01-030	R130	Concomitant Medication	SIGN			15	Carol-F	3	T	PO		AE	1 Neck pain	AE(Neck pain)
S01-030	R130	Concomitant Medication	SIGN			16	Synthyroxine	200	mcg	PO		Others		others(Prevention of Hypothyroidism)
S01-030	R130	Concomitant Medication	SIGN			17	One-alpha	1.5	mcg	PO		AE	2 Hypocalcemia	AE(Hypocalcemia)
S01-030	R130	Concomitant Medication	SIGN			18	Calcium carbonate	1500	mg	PO		AE	2 Hypocalcemia	AE(Hypocalcemia)
S01-030	R130	Concomitant Medication	SIGN			19	CaCl 2	1200	mg	IV		AE	2 Hypocalcemia	AE(Hypocalcemia)
S01-030	R130	Concomitant Medication	SIGN			20	Stogar	20	mg	PO		AE	1 Neck pain	AE(Neck pain)
S01-030	R130	Concomitant Medication	SIGN			21	Synthyroxine	150	mcg	PO	Ongoing	Others		others(Prevention of Hypothyroidism)
S01-030	R130	Concomitant Medication	SIGN			22	Calcium carbonate	1000	mg	PO		AE	2 Hypocalcemia	AE(Hypocalcemia)
S01-030	R130	Concomitant Medication	SIGN			23	One-alpha	1	mcg	PO		AE	2 Hypocalcemia	AE(Hypocalcemia)
S01-031	R134	Concomitant Medication	SIGN			1	Lipilfen	160	mg	PO	Ongoing	Underlying disease	Hyperlipidemia	Ongoing(Hyperlipidemia)
S01-031	R134	Concomitant Medication	SIGN			2	Sevikar	5/20	mg	PO	Ongoing	Underlying disease	Hypertension	Ongoing(Hypertension)
S01-031	R134	Concomitant Medication	SIGN			3	Synthyroxine	0.05	mg	PO		Underlying disease	Hypothyroidism	Ongoing(Hypothyroidism)
S01-031	R134	Concomitant Medication	SIGN			4	Vitamine D3 B.O.N	5	mg	IM		Others		others(Prevention of Vitamin D deficiency)
S01-031	R134	Concomitant Medication	SIGN			5	Plasma solution A	1000	ml	IV		Others		Others (prevention of dehydration)
S01-031	R134	Concomitant Medication	SIGN			6	Zinc S	20	mg	IV		Others		(others) Preventing Zinc Deficiency
S01-031	R134	Concomitant Medication	SIGN			7	Winuf peri	1450	ml	IV		Others		(others)Prevention of undernutrition
S01-031	R134	Concomitant Medication	SIGN			8	Amoburofen	800	mg	IV		AE	1 Neck pain	AE(Neck pain)
S01-031	R134	Concomitant Medication	SIGN			9	Tantum gargle	100	ml	Other		Others		others(prevention of Mucositis oral)	Rinse
S01-031	R134	Concomitant Medication	SIGN			10	Fontiam	2	g	IV		Others		(Other) infection prevention
S01-031	R134	Concomitant Medication	SIGN			11	Mucosten	300	mg	IV		Others		(others)Prevention of sputum
S01-031	R134	Concomitant Medication	SIGN			12	Gaster	20	mg	IV		Others		others(Prevention of Gastritis)
S01-031	R134	Concomitant Medication	SIGN			13	Synthyroxine	150	mcg	PO	Ongoing	Underlying disease	Hypothyroidism	Ongoing(Hypothyroidism)
S01-031	R134	Concomitant Medication	SIGN			14	Carol-F	3	T	PO		AE	1 Neck pain	AE(Neck pain)
S01-031	R134	Concomitant Medication	SIGN			15	Synatura syr	45	ml	PO		Others		(others)Prevention of sputum
S01-031	R134	Concomitant Medication	SIGN			16	Motilitone	90	mg	PO		Others		others(prevention of Dyspepsia)
S01-031	R134	Concomitant Medication	SIGN			17	Stogar	20	mg	PO		AE	1 Neck pain	AE(Neck pain)
S01-031	R134	Concomitant Medication	SIGN			18	Duphalac easy syr	10	mg	PO		Others		(others)Constipation Prevention
S01-031	R134	Concomitant Medication	SIGN			19	INAH	100	mg	PO		Underlying disease	latent tuberculosis	Ongoing(latent tuberculosis)
S01-031	R134	Concomitant Medication	SIGN			20	Rifampin	600	mg	PO		Underlying disease	Tuberculous peritonitis	Ongoing(Tuberculous peritonitis)
S01-031	R134	Concomitant Medication	SIGN			21	Pyridoxine	50	mg	PO		Underlying disease	latent tuberculosis	Ongoing(latent tuberculosis)
S01-031	R134	Concomitant Medication	SIGN			22	Ursa	600	mg	PO		Underlying disease	latent tuberculosis	Ongoing(latent tuberculosis)
S01-032	R131	Concomitant Medication	SIGN			1	Vitamine D3 B.O.N	5	MG	IM		Others		others(Prevention of Vitamin D deficiency)
S01-032	R131	Concomitant Medication	SIGN			2	Plasma solution A	1000	ml	IV		Others		Others (prevention of dehydration)
S01-032	R131	Concomitant Medication	SIGN			3	Fullgram	300	mg	IV		Others		(Other) infection prevention
S01-032	R131	Concomitant Medication	SIGN			4	Zinc S	20	mg	IV		Others		(others) Preventing Zinc Deficiency
S01-032	R131	Concomitant Medication	SIGN			5	Tantum gargle	100	ml	Other		Others		others(prevention of Mucositis oral)	Rinse
S01-032	R131	Concomitant Medication	SIGN			6	Winuf peri	1450	ml	IV		Others		(others)Prevention of undernutrition
S01-032	R131	Concomitant Medication	SIGN			7	Amburofen	800	mg	IV		AE	1 Neck pain	AE(Neck pain)
S01-032	R131	Concomitant Medication	SIGN			8	Selenase T Pro	1000	mcg	IV		Others		others(Prevention of selenium deficiency)
S01-032	R131	Concomitant Medication	SIGN			9	Mucosten	300	mg	IV		Others		(others)Prevention of sputum
S01-032	R131	Concomitant Medication	SIGN			10	Gaster	20	mg	IV		Others		others(Prevention of Gastritis)
S01-032	R131	Concomitant Medication	SIGN			11	Synthyroxine	150	mcg	PO	Ongoing	Others		others(Prevention of Hypothyroidism)
S01-032	R131	Concomitant Medication	SIGN			12	Carol-F	3	T	PO		AE	1 Neck pain	AE(Neck pain)
S01-032	R131	Concomitant Medication	SIGN			13	Synatura syr	45	ml	PO		Others		(others)Prevention of sputum
S01-032	R131	Concomitant Medication	SIGN			14	Motilitone	90	mg	PO		Others		others(prevention of Dyspepsia)
S01-032	R131	Concomitant Medication	SIGN			15	Stogar	20	mg	PO		AE	1 Neck pain	AE(Neck pain)
S01-033	R132	Concomitant Medication	SIGN			1	Vitamine D3 B.O.N	5	mg	IM		Others		others(Prevention of Vitamin D deficiency)
S01-033	R132	Concomitant Medication	SIGN			2	Zinc S	20	mg	IV		Others		(others) Preventing Zinc Deficiency
S01-033	R132	Concomitant Medication	SIGN			3	Mucosten	300	mg	IV		Others		(others)Prevention of sputum
S01-033	R132	Concomitant Medication	SIGN			4	Gaster	20	mg	IV		Others		others(Prevention of Gastritis)
S01-033	R132	Concomitant Medication	SIGN			5	Plasma solution A	1000	ml	IV		Others		Others (prevention of dehydration)
S01-033	R132	Concomitant Medication	SIGN			6	Tantum gargle	100	ml	Other		Others		others(prevention of Mucositis oral)	Rinse
S01-033	R132	Concomitant Medication	SIGN			7	Winuf peri	1450	ml	IV		Others		(others)Prevention of undernutrition
S01-033	R132	Concomitant Medication	SIGN			8	Naseron	0.3	mg	IV		Others		others(Prevention of Nausea)
S01-033	R132	Concomitant Medication	SIGN			9	Amoburofen	400	mg	IV		AE	1 Neck pain	AE(Neck pain)
S01-033	R132	Concomitant Medication	SIGN			10	Selenase T Pro	1000	mcg	IV		Others		others(Prevention of selenium deficiency)
S01-033	R132	Concomitant Medication	SIGN			11	Fontiam	2	g	IV		Others		(Other) infection prevention
S01-033	R132	Concomitant Medication	SIGN			12	Cortisolu	100	mg	IV		Others		Others (prevention of endocrine disorders)
S01-033	R132	Concomitant Medication	SIGN			13	Clocef	750	mg	PO		Others		(Other) infection prevention
S01-033	R132	Concomitant Medication	SIGN			14	Synthyroxine	150	mcg	PO	Ongoing	Others		others(Prevention of Hypothyroidism)
S01-033	R132	Concomitant Medication	SIGN			15	Carol-F	3	T	PO		AE	1 Neck pain	AE(Neck pain)
S01-033	R132	Concomitant Medication	SIGN			16	Synatura syr	45	ml	PO		Others		(others)Prevention of sputum
S01-033	R132	Concomitant Medication	SIGN			17	Motilitone	90	mg	PO		Others		others(prevention of Dyspepsia)
S01-033	R132	Concomitant Medication	SIGN			18	Stogar	20	mg	PO		AE	1 Neck pain	AE(Neck pain)
S01-034	R133	Concomitant Medication	SIGN			1	Plasma solution A	1000	ml	IV		Others		Others (prevention of dehydration)
S01-034	R133	Concomitant Medication	SIGN			2	Fontiam	2	g	IV		Others		(Other) infection prevention
S01-034	R133	Concomitant Medication	SIGN			3	Zinc S	20	mg	IV		Others		(others) Preventing Zinc Deficiency
S01-034	R133	Concomitant Medication	SIGN			4	Winuf peri	1450	ml	IV		Others		(others)Prevention of undernutrition
S01-034	R133	Concomitant Medication	SIGN			5	Selenase T Pro	1000	mcg	IV		Others		others(Prevention of selenium deficiency)
S01-034	R133	Concomitant Medication	SIGN			6	Amoburofen	400	mg	IV		AE	1 Neck pain	AE(Neck pain)
S01-034	R133	Concomitant Medication	SIGN			7	Mucosten	300	mg	IV		Others		(others)Prevention of sputum
S01-034	R133	Concomitant Medication	SIGN			8	Gaster	20	mg	IV		Others		others(Prevention of Gastritis)
S01-034	R133	Concomitant Medication	SIGN			9	Tantum gargle	100	ml	Other		Others		others(prevention of Mucositis oral)	Rinse
S01-034	R133	Concomitant Medication	SIGN			10	Synthyroxine	200	mcg	PO		Others		others(Prevention of Hypothyroidism)
S01-034	R133	Concomitant Medication	SIGN			11	Carol-F	3	T	PO		AE	1 Neck pain	AE(Neck pain)
S01-034	R133	Concomitant Medication	SIGN			12	Synatura syr	45	ml	PO		Others		(others)Prevention of sputum
S01-034	R133	Concomitant Medication	SIGN			13	Motilitone	90	mg	PO		Others		others(prevention of Dyspepsia)
S01-034	R133	Concomitant Medication	SIGN			14	Stogar	20	mg	PO		AE	1 Neck pain	AE(Neck pain)
S01-034	R133	Concomitant Medication	SIGN			15	Calcium carbonate	1500	mg	PO		AE	2 Hypocalcemia	AE(Hypocalcemia)
S01-034	R133	Concomitant Medication	SIGN			16	Calcium carbonate	3000	mg	PO		AE	2 Hypocalcemia	AE(Hypocalcemia)
S01-034	R133	Concomitant Medication	SIGN			17	Calcium carbonate	4500	mg	PO		AE	2 Hypocalcemia	AE(Hypocalcemia)
S01-034	R133	Concomitant Medication	SIGN			18	One-alpha	1.5	mcg	PO		AE	2 Hypocalcemia	AE(Hypocalcemia)
S01-034	R133	Concomitant Medication	SIGN			19	CaCI 2 3%	1200	mg	IV		AE	2 Hypocalcemia	AE(Hypocalcemia)
S01-034	R133	Concomitant Medication	SIGN			20	Synthyroxine	250	mcg	PO		Others		others(Prevention of Hypothyroidism)
S01-034	R133	Concomitant Medication	SIGN			21	Calcium carbonate	2000	mg	PO		Others		others(Prevention of Hypocalcemia)
S01-034	R133	Concomitant Medication	SIGN			22	One-alpha	1	mcg	PO		Others		others(Prevention of Hypocalcemia)
S01-034	R133	Concomitant Medication	SIGN			23	Synthyroxine	200	mcg	PO	Ongoing	Others		others(Prevention of Hypothyroidism)
S01-035	R135	Concomitant Medication	SIGN			1	Plasma solution A	1000	ml	IV		Others		Others (prevention of dehydration)
S01-035	R135	Concomitant Medication	SIGN			2	Fontiam	2	g	IV		Others		(Other) infection prevention
S01-035	R135	Concomitant Medication	SIGN			3	Zinc S	20	mg	IV		Others		(others) Preventing Zinc Deficiency
S01-035	R135	Concomitant Medication	SIGN			4	Tantum gargle	100	ml	Other		Others		others(prevention of Mucositis oral)	Rinse
S01-035	R135	Concomitant Medication	SIGN			5	Winuf peri	1450	ml	IV		Others		(others)Prevention of undernutrition
S01-035	R135	Concomitant Medication	SIGN			6	Amoburofen	800	mg	IV		AE	1 Neck pain	AE(Neck pain)
S01-035	R135	Concomitant Medication	SIGN			7	Selenase T Pro	1000	mcg	IV		Others		others(Prevention of selenium deficiency)
S01-035	R135	Concomitant Medication	SIGN			8	Mucosten	300	mg	IV		Others		(others)Prevention of sputum
S01-035	R135	Concomitant Medication	SIGN			9	Gaster	20	mg	IV		Others		others(Prevention of Gastritis)
S01-035	R135	Concomitant Medication	SIGN			10	Synthyroxine	200	mcg	PO		Others		others(Prevention of Hypothyroidism)
S01-035	R135	Concomitant Medication	SIGN			11	Carol-F	3	T	PO		AE	1 Neck pain	AE(Neck pain)
S01-035	R135	Concomitant Medication	SIGN			12	Synatura syr	45	ml	PO		Others		(others)Prevention of sputum
S01-035	R135	Concomitant Medication	SIGN			13	Motilitone	90	mg	PO		Others		others(prevention of Dyspepsia)
S01-035	R135	Concomitant Medication	SIGN			14	Stogar	20	mg	PO		AE	1 Neck pain	AE(Neck pain)
S01-035	R135	Concomitant Medication	SIGN			15	CaCI2 3%	1200	mg	IV		AE	2 Hypocalcemia	AE(Hypocalcemia)
S01-035	R135	Concomitant Medication	SIGN			16	Calcium carbonate	3000	mg	PO		AE	2 Hypocalcemia	AE(Hypocalcemia)
S01-035	R135	Concomitant Medication	SIGN			17	One-alpha	1.5	mcg	PO		Others		others(Prevention of Vitamin D deficiency)
S01-035	R135	Concomitant Medication	SIGN			18	Calcium carbonate	4500	mg	PO		AE	2 Hypocalcemia	AE(Hypocalcemia)
S01-035	R135	Concomitant Medication	SIGN			19	One-alpha	1	mcg	PO		Others		others(Prevention of Vitamin D deficiency)
S01-035	R135	Concomitant Medication	SIGN			20	Calcium carbonate	2000	mg	PO		AE	2 Hypocalcemia	AE(Hypocalcemia)
S01-035	R135	Concomitant Medication	SIGN			21	Synthyroxine	150	mcg	PO	Ongoing	Others		others(Prevention of Hypothyroidism)
S01-036	R140	Concomitant Medication	SIGN			1	Vitamine D3 D.O.N	5	mg	IM		Others		others(Prevention of Vitamin D deficiency)
S01-036	R140	Concomitant Medication	SIGN			2	Fontiam	2	g	IV		Others		(Other) infection prevention
S01-036	R140	Concomitant Medication	SIGN			3	Zinc S	20	mg	IV		Others		(others) Preventing Zinc Deficiency
S01-036	R140	Concomitant Medication	SIGN			4	Tantum gargle	100	ml	Other		Others		others(prevention of Mucositis oral)	Rinse
S01-036	R140	Concomitant Medication	SIGN			5	Winuf peri	1450	ml	IV		Others		(others)Prevention of undernutrition
S01-036	R140	Concomitant Medication	SIGN			6	Amoburofen	400	mg	IV		AE	1 Neck pain	AE(Neck pain)
S01-036	R140	Concomitant Medication	SIGN			7	Selenase T Pro	1000	mcg	IV		Others		others(Prevention of selenium deficiency)
S01-036	R140	Concomitant Medication	SIGN			8	HS Deahan	1000	ml	IV		Others		others(prevention of Hypo volemia)
S01-036	R140	Concomitant Medication	SIGN			9	Mucosten	300	mg	IV		Others		(others)Prevention of sputum
S01-036	R140	Concomitant Medication	SIGN			10	Gaster	20	mg	IV		Others		others(Prevention of Gastritis)
S01-036	R140	Concomitant Medication	SIGN			11	Synthyroxine	150	mcg	PO	Ongoing	Others		others(Prevention of Hypothyroidism)
S01-036	R140	Concomitant Medication	SIGN			12	Carol-F	3	T	PO		AE	1 Neck pain	AE(Neck pain)
S01-036	R140	Concomitant Medication	SIGN			13	Synatura syr	45	ml	PO		Others		(others)Prevention of sputum
S01-036	R140	Concomitant Medication	SIGN			14	Motilitone	90	mg	PO		Others		others(prevention of Dyspepsia)
S01-036	R140	Concomitant Medication	SIGN			15	Calcium carbonate	3000	mg	PO		Others		others(Prevention of Hypocalcemia)
S01-036	R140	Concomitant Medication	SIGN			16	One-alpha	1	mcg	PO		Others		others(Prevention of Vitamin D deficiency)
S01-036	R140	Concomitant Medication	SIGN			17	Stogar	20	mg	PO		Others		others(Prevention of Gastritis)
S01-036	R140	Concomitant Medication	SIGN			18	Duphalac easy syr	15	ml	PO		Others		Others (Constipation Prevention)
S01-036	R140	Concomitant Medication	SIGN			19	Tylenol-ER	1300	mg	PO		AE	1 Neck pain	AE(Neck pain)
S01-036	R140	Concomitant Medication	SIGN			20	Magnesium oxide	750	mg	PO		Others		Others (Constipation Prevention)
S01-036	R140	Concomitant Medication	SIGN			21	Medilac-DS	1	C	PO		Others		Others (Constipation Prevention)
S01-036	R140	Concomitant Medication	SIGN			22	Cough syr	20	ml	PO		Others		(others)Prevention of sputum
S01-036	R140	Concomitant Medication	SIGN			23	Suprax	200	mg	PO		AE	2 Op site swelling	AE(Op site swelling)
S01-036	R140	Concomitant Medication	SIGN			24	Gaster	40	mg	PO		Others		others(Prevention of Gastritis)
S01-037	R136	Concomitant Medication	SIGN			1	Vitamine D3 B.O.N	5	mg	IM		Others		others(Prevention of Vitamin D deficiency)
S01-037	R136	Concomitant Medication	SIGN			2	Tantum gargle	100	ml	Other		Others		others(prevention of Mucositis oral)	Rinse
S01-037	R136	Concomitant Medication	SIGN			3	Plasma solution A	1000	ml	IV		Others		Others (prevention of dehydration)
S01-037	R136	Concomitant Medication	SIGN			4	Fontiam	2	g	IV		Others		(Other) infection prevention
S01-037	R136	Concomitant Medication	SIGN			5	Zinc S	20	mg	IV		Others		(others) Preventing Zinc Deficiency
S01-037	R136	Concomitant Medication	SIGN			6	Winuf peri	1450	ml	IV		Others		(others)Prevention of undernutrition
S01-037	R136	Concomitant Medication	SIGN			7	Amoburofen	400	mg	IV		AE	1 Neck pain	AE(Neck pain)
S01-037	R136	Concomitant Medication	SIGN			8	Selenase T Pro	1000	mcg	IV		Others		others(Prevention of selenium deficiency)
S01-037	R136	Concomitant Medication	SIGN			9	Mucosten	300	mg	IV		Others		(others)Prevention of sputum
S01-037	R136	Concomitant Medication	SIGN			10	Gaster	20	mg	IV		Others		others(Prevention of Gastritis)
S01-037	R136	Concomitant Medication	SIGN			11	Synthyroxine	150	mcg	PO		Others		others(Prevention of Hypothyroidism)
S01-037	R136	Concomitant Medication	SIGN			12	Carol-F	3	T	PO		AE	1 Neck pain	AE(Neck pain)
S01-037	R136	Concomitant Medication	SIGN			13	Synatura syr	45	ml	PO		Others		(others)Prevention of sputum
S01-037	R136	Concomitant Medication	SIGN			14	Motilitone	90	mg	PO		Others		others(prevention of Dyspepsia)
S01-037	R136	Concomitant Medication	SIGN			15	Stogar	20	mg	PO		AE	1 Neck pain	AE(Neck pain)
S01-037	R136	Concomitant Medication	SIGN			16	CaCI 2 inj 3%	1200	mg	IV		Others		others(Prevention of Hypocalcemia)
S01-037	R136	Concomitant Medication	SIGN			17	One-alpha	1.5	mcg	PO		Others		others(Prevention of Vitamin D deficiency)
S01-037	R136	Concomitant Medication	SIGN			18	Calcium carbonate	4500	mg	PO		Others		others(Prevention of Hypocalcemia)
S01-037	R136	Concomitant Medication	SIGN			19	Synthyroxine	125	mcg	PO	Ongoing	Others		others(Prevention of Hypothyroidism)
S01-038	R137	Concomitant Medication	SIGN			1	Concor	2.5	mg	PO	Ongoing	Underlying disease	Hypertension	Ongoing(Hypertension)
S01-038	R137	Concomitant Medication	SIGN			2	Dichlozid	25	mg	PO	Ongoing	Underlying disease	Hypertension	Ongoing(Hypertension)
S01-038	R137	Concomitant Medication	SIGN			3	Sigmart	1	T	PO	Ongoing	Underlying disease	angina	Ongoing(angina)
S01-038	R137	Concomitant Medication	SIGN			4	Vytorin 10/20	1	T	PO	Ongoing	Underlying disease	Hyperlipidemia	Ongoing(Hyperlipidemia)
S01-038	R137	Concomitant Medication	SIGN			5	Stilnox	5	mg	PO	Ongoing	Underlying disease	insomnia	Ongoing(insomnia)
S01-038	R137	Concomitant Medication	SIGN			6	Trazodone HCl	50	mg	PO	Ongoing	Underlying disease	insomnia	Ongoing(insomnia)
S01-038	R137	Concomitant Medication	SIGN			7	Plasma solution A	1000	ml	IV		Others		Others (prevention of dehydration)
S01-038	R137	Concomitant Medication	SIGN			8	Fontiam	2	g	IV		Others		(Other) infection prevention
S01-038	R137	Concomitant Medication	SIGN			9	Zinc S	20	mg	IV		Others		(others) Preventing Zinc Deficiency
S01-038	R137	Concomitant Medication	SIGN			10	Tantum gargle	100	ml	Other		Others		others(prevention of Mucositis oral)	Rinse
S01-038	R137	Concomitant Medication	SIGN			11	Winuf peri	1450	ml	IV		Others		(others)Prevention of undernutrition
S01-038	R137	Concomitant Medication	SIGN			12	Amoburofen	800	mg	IV		AE	1 Neck pain	AE(Neck pain)
S01-038	R137	Concomitant Medication	SIGN			13	Selenase T Pro	1000	mcg	IV		Others		others(Selenase T Pro)
S01-038	R137	Concomitant Medication	SIGN			14	Mucosten	300	mg	IV		Others		(others)Prevention of sputum
S01-038	R137	Concomitant Medication	SIGN			15	Gaster	20	mg	IV		Others		others(Prevention of Gastritis)
S01-038	R137	Concomitant Medication	SIGN			16	Synthyroxine	100	mcg	PO		Others		others(Prevention of Hypothyroidism)
S01-038	R137	Concomitant Medication	SIGN			17	Carol-F	3	T	PO		AE	1 Neck pain	AE(Neck pain)
S01-038	R137	Concomitant Medication	SIGN			18	Synatura syr	45	ml	PO		Others		(others)Prevention of sputum
S01-038	R137	Concomitant Medication	SIGN			19	Motilitone	90	mg	PO		Others		others(prevention of Dyspepsia)
S01-038	R137	Concomitant Medication	SIGN			20	Stogar	20	mg	PO		AE	1 Neck pain	AE(Neck pain)
S01-038	R137	Concomitant Medication	SIGN			21	Duphalac easy syr	15	ml	PO		Others		(others)Constipation Prevention
S01-038	R137	Concomitant Medication	SIGN			22	Stogar	10	mg	PO	Ongoing	Others		Others (prevention of gastric ulcer)
S01-038	R137	Concomitant Medication	SIGN			23	Synthyroxine	150	mcg	PO	Ongoing	Others		others(Prevention of Hypothyroidism)
S01-039	R138	Concomitant Medication	SIGN			1	Vitamine D3 B.O.N	5	mg	IM		Others		others(Prevention of Vitamin D deficiency)
S01-039	R138	Concomitant Medication	SIGN			2	Plasma solution A	1000	ml	IV		Others		Others (prevention of dehydration)
S01-039	R138	Concomitant Medication	SIGN			3	Fontiam	2	g	IV		Others		(Other) infection prevention
S01-039	R138	Concomitant Medication	SIGN			4	Tantum gargle	100	ml	Other		Others		others(prevention of Mucositis oral)	Rinse
S01-039	R138	Concomitant Medication	SIGN			5	Winuf peri	1450	ml	IV		Others		(others)Prevention of undernutrition
S01-039	R138	Concomitant Medication	SIGN			6	Amoburofen	400	mg	IV		AE	1 Neck pain	AE(Neck pain)
S01-039	R138	Concomitant Medication	SIGN			7	Selenase T Pro	1000	mcg	IV		Others		others(Prevention of selenium deficiency)
S01-039	R138	Concomitant Medication	SIGN			8	Zinc S	20	mg	IV		Others		(others) Preventing Zinc Deficiency
S01-039	R138	Concomitant Medication	SIGN			9	Mucosten	300	mg	IV		Others		(others)Prevention of sputum
S01-039	R138	Concomitant Medication	SIGN			10	Gaster	20	mg	IV		Others		others(Prevention of Gastritis)
S01-039	R138	Concomitant Medication	SIGN			11	Synthyroxine	200	mcg	PO		Others		others(Prevention of Hypothyroidism)
S01-039	R138	Concomitant Medication	SIGN			12	Carol-F	3	T	PO		AE	1 Neck pain	AE(Neck pain)
S01-039	R138	Concomitant Medication	SIGN			13	Synatura syr	45	ml	PO		Others		(others)Prevention of sputum
S01-039	R138	Concomitant Medication	SIGN			14	Motilitone	90	mg	PO		Others		others(prevention of Dyspepsia)
S01-039	R138	Concomitant Medication	SIGN			15	Stogar	20	mg	PO		AE	1 Neck pain	AE(Neck pain)
S01-039	R138	Concomitant Medication	SIGN			16	Calcium carbonate	3000	mg	PO		Others		others(Prevention of Hypocalcemia)
S01-039	R138	Concomitant Medication	SIGN			17	One-alpha	1.5	mcg	PO		Others		others(Prevention of Vitamin D deficiency)
S01-039	R138	Concomitant Medication	SIGN			18	CaCI 2 inj 3%	1200	mg	IV		Others		others(Prevention of Hypocalcemia)
S01-039	R138	Concomitant Medication	SIGN			19	Calcium carbonate	4500	mg	PO		Others		others(Prevention of Hypocalcemia)
S01-039	R138	Concomitant Medication	SIGN			20	Duphalac easy syr	15	ml	PO		Others		Others (Constipation Prevention)
S01-039	R138	Concomitant Medication	SIGN			21	Cough syr	60	ml	PO		Others		(others)Prevention of sputum
S01-039	R138	Concomitant Medication	SIGN			22	Synthyroxine	150	mcg	PO	Ongoing	Others		others(Prevention of Hypothyroidism)
S01-039	R138	Concomitant Medication	SIGN			23	Calcium carbonate	2000	mg	PO		Others		others(Prevention of Hypocalcemia)
S01-039	R138	Concomitant Medication	SIGN			24	One-alpha	1	mcg	PO		Others		others(Prevention of Vitamin D deficiency)
S01-040	R139	Concomitant Medication	SIGN			1	Norzyme	457.7	mg	PO		Others		others(prevention of Dyspepsia)
S01-040	R139	Concomitant Medication	SIGN			2	Tantum gargle	100	ml	Other		Others		others(prevention of Mucositis oral)	Rinse
S01-040	R139	Concomitant Medication	SIGN			3	Plasma solution A	1000	ml	IV		Others		Others (prevention of dehydration)
S01-040	R139	Concomitant Medication	SIGN			4	Fontiam	2	g	IV		Others		(Other) infection prevention
S01-040	R139	Concomitant Medication	SIGN			5	Zinc S	20	mg	IV		Others		(others) Preventing Zinc Deficiency
S01-040	R139	Concomitant Medication	SIGN			6	Winuf peri	1450	ml	IV		Others		(others)Prevention of undernutrition
S01-040	R139	Concomitant Medication	SIGN			7	Amoburofen	400	mg	IV		AE	1 Neck pain	AE(Neck pain)
S01-040	R139	Concomitant Medication	SIGN			8	Selenase T Pro	1000	mcg	IV		Others		others(Prevention of selenium deficiency)
S01-040	R139	Concomitant Medication	SIGN			9	Mucosten	300	mg	IV		Others		(others)Prevention of sputum
S01-040	R139	Concomitant Medication	SIGN			10	Gaster	20	mg	IV		Others		others(Prevention of Gastritis)
S01-040	R139	Concomitant Medication	SIGN			11	Synthyroxine	150	mcg	PO	Ongoing	Others		others(Prevention of Hypothyroidism)
S01-040	R139	Concomitant Medication	SIGN			12	Carol-F	3	T	PO		AE	1 Neck pain	AE(Neck pain)
S01-040	R139	Concomitant Medication	SIGN			13	Synatura syr	45	ml	PO		Others		(others)Prevention of sputum
S01-040	R139	Concomitant Medication	SIGN			14	Motilitone	90	mg	PO		Others		others(prevention of Dyspepsia)
S01-040	R139	Concomitant Medication	SIGN			15	Calcium carbonate	3000	mg	PO		Others		others(Prevention of Hypocalcemia)
S01-040	R139	Concomitant Medication	SIGN			16	One-alpha	1	mcg	PO		Others		others(Prevention of Vitamin D deficiency)
S01-040	R139	Concomitant Medication	SIGN			17	Stogar	20	mg	PO		Others		others(Prevention of Gastritis)
S01-040	R139	Concomitant Medication	SIGN			18	Cetrin	1	mg	PO		Others		Others(prevention of allergic rhinitis)
S01-040	R139	Concomitant Medication	SIGN			19	Peniramin	2	mg	PO		Others		Others(prevention of allergic rhinitis)
S01-041	R141	Concomitant Medication	SIGN			1	Fontiam	2	g	IV		Others		(Other) infection prevention
S01-041	R141	Concomitant Medication	SIGN			2	Zinc S	20	mg	IV		Others		(others) Preventing Zinc Deficiency
S01-041	R141	Concomitant Medication	SIGN			3	Tantum gargle	100	ml	Other		Others		others(prevention of Mucositis oral)	Rinse
S01-041	R141	Concomitant Medication	SIGN			4	Winuf peri	1450	ml	IV		Others		(others)Prevention of undernutrition
S01-041	R141	Concomitant Medication	SIGN			5	Amoburofen	800	mg	IV		AE	1 Neck pain	AE(Neck pain)
S01-041	R141	Concomitant Medication	SIGN			6	Selenase T Pro	1000	mcg	IV		Others		others(Prevention of selenium deficiency)
S01-041	R141	Concomitant Medication	SIGN			7	Plasma solution A	1000	ml	IV		Others		Others (prevention of dehydration)
S01-041	R141	Concomitant Medication	SIGN			8	Naseron	0.3	mg	IV		Others		others(Prevention of nausea)
S01-041	R141	Concomitant Medication	SIGN			9	Mucosten	300	mg	IV		Others		(others)Prevention of sputum
S01-041	R141	Concomitant Medication	SIGN			10	Gaster	20	mg	IV		Others		others(Prevention of Gastritis)
S01-041	R141	Concomitant Medication	SIGN			11	Peniramin	4	mg	IV		Others		others(prevention of Allergy reaction)
S01-041	R141	Concomitant Medication	SIGN			12	Synthyroxine	150	mcg	PO	Ongoing	Others		others(Prevention of Hypothyroidism)
S01-041	R141	Concomitant Medication	SIGN			13	Carol-F	3	T	PO		AE	1 Neck pain	AE(Neck pain)
S01-041	R141	Concomitant Medication	SIGN			14	Synatura syr	45	ml	PO		Others		(others)Prevention of sputum
S01-041	R141	Concomitant Medication	SIGN			15	Motilitone	90	mg	PO		Others		others(prevention of Dyspepsia)
S01-041	R141	Concomitant Medication	SIGN			16	Stogar	20	mg	PO		Others		others(Prevention of Gastritis)
S01-041	R141	Concomitant Medication	SIGN			17	CaCI2 inj3%	1200	mg	IV		Others		others(Prevention of Hypocalcemia)
S01-041	R141	Concomitant Medication	SIGN			18	Calcium carbonate	3000	mg	PO		Others		others(Prevention of Hypocalcemia)
S01-041	R141	Concomitant Medication	SIGN			19	One-alpha	1.5	mcg	PO		Others		others(Prevention of Vitamin D deficiency)
S01-041	R141	Concomitant Medication	SIGN			20	Duphalac easy syr	15	ml	PO		Others		Others (Constipation Prevention)
S01-042	R144	Concomitant Medication	SIGN			1	Zinc S	20	mg	IV		Others		(others) Preventing Zinc Deficiency
S01-042	R144	Concomitant Medication	SIGN			2	Tantum gargle	100	ml	Other		Others		others(prevention of Mucositis oral)	Rinse
S01-042	R144	Concomitant Medication	SIGN			3	Amoburofen	400	mg	IV		AE	1 Neck pain	AE(Neck pain)
S01-042	R144	Concomitant Medication	SIGN			4	Plasma solution A	1000	ml	IV		Others		Others (prevention of dehydration)
S01-042	R144	Concomitant Medication	SIGN			5	Fontiam	2	g	IV		Others		(Other) infection prevention
S01-042	R144	Concomitant Medication	SIGN			6	Winuf peri	1450	ml	IV		Others		(others)Prevention of undernutrition
S01-042	R144	Concomitant Medication	SIGN			7	Selenase T Pro	1000	mcg	IV		Others		others(Prevention of selenium deficiency)
S01-042	R144	Concomitant Medication	SIGN			8	Mucosten	300	mg	IV		Others		(others)Prevention of sputum
S01-042	R144	Concomitant Medication	SIGN			9	Gaster	20	mg	IV		Others		others(Prevention of Gastritis)
S01-042	R144	Concomitant Medication	SIGN			10	Synthyroxine	200	mcg	PO	Ongoing	Others		others(Prevention of Hypothyroidism)
S01-042	R144	Concomitant Medication	SIGN			11	Carol-F	3	T	PO		AE	1 Neck pain	AE(Neck pain)
S01-042	R144	Concomitant Medication	SIGN			12	Synatura syr	45	ml	PO		Others		(others)Prevention of sputum
S01-042	R144	Concomitant Medication	SIGN			13	Motilitone	90	mg	PO		Others		others(prevention of Dyspepsia)
S01-042	R144	Concomitant Medication	SIGN			14	Calcium carbonate	3000	mg	PO		Others		others(Prevention of Hypocalcemia)
S01-042	R144	Concomitant Medication	SIGN			15	One-alpha	1.5	mcg	PO		Others		others(Prevention of Vitamin D deficiency)
S01-042	R144	Concomitant Medication	SIGN			16	Stogar	20	mg	PO		Others		others(Prevention of Gastritis)
S01-043	R143	Concomitant Medication	SIGN			1	Citclor	0.75	g	PO		Underlying disease	Burn	Ongoing(Burn)
S01-043	R143	Concomitant Medication	SIGN			2	Itocan	150	mg	PO		Others		others(Prevention of Gastritis)
S01-043	R143	Concomitant Medication	SIGN			3	Albigen	3	T	PO		Others		others(Prevention of Gastritis)
S01-043	R143	Concomitant Medication	SIGN			4	Fenrex	204.3	g	PO		Underlying disease	Burn	Ongoing(Burn)
S01-043	R143	Concomitant Medication	SIGN			5	Tantum gargle	100	ml	Other		Others		others(prevention of Mucositis oral)	Rinse
S01-043	R143	Concomitant Medication	SIGN			6	Plasma solution A	1000	ml	IV		Others		Others (prevention of dehydration)
S01-043	R143	Concomitant Medication	SIGN			7	Fontiam	2	g	IV		Others		(Other) infection prevention
S01-043	R143	Concomitant Medication	SIGN			8	Zinc S	20	mg	IV		Others		(others) Preventing Zinc Deficiency
S01-043	R143	Concomitant Medication	SIGN			9	Winuf peri	1450	ml	IV		Others		(others)Prevention of undernutrition
S01-043	R143	Concomitant Medication	SIGN			10	Amoburofen	800	mg	IV		AE	1 Neck pain	AE(Neck pain)
S01-043	R143	Concomitant Medication	SIGN			11	Selenase T-Pro	1000	mcg	IV		Others		others(Prevention of selenium deficiency)
S01-043	R143	Concomitant Medication	SIGN			12	Mucosten	300	mg	IV		Others		(others)Prevention of sputum
S01-043	R143	Concomitant Medication	SIGN			13	Gaster	20	mg	IV		Others		others(Prevention of Gastritis)
S01-043	R143	Concomitant Medication	SIGN			14	Calcium carbonate	3000	mg	PO		Others		others(Prevention of Hypocalcemia)
S01-043	R143	Concomitant Medication	SIGN			15	One-alpha	1.5	mcg	PO	Ongoing	Others		others(Prevention of Vitamin D deficiency)
S01-043	R143	Concomitant Medication	SIGN			16	Synthyroxine	150	mcg	PO	Ongoing	Others		others(Prevention of Hypothyroidism)
S01-043	R143	Concomitant Medication	SIGN			17	Carol-F	3	T	PO		AE	1 Neck pain	AE(Neck pain)
S01-043	R143	Concomitant Medication	SIGN			18	Synatura syr	45	ml	PO		Others		(others)Prevention of sputum
S01-043	R143	Concomitant Medication	SIGN			19	Motilitone	90	mg	PO		Others		others(prevention of Dyspepsia)
S01-043	R143	Concomitant Medication	SIGN			20	Stogar	20	mg	PO		Others		others(Prevention of Gastritis)
S01-043	R143	Concomitant Medication	SIGN			21	Clocef	750	mg	PO		Others		(Other) infection prevention
S01-043	R143	Concomitant Medication	SIGN			22	CaCI2 inj 3%	1200	mg	IV		Others		others(Prevention of Hypocalcemia)
S01-043	R143	Concomitant Medication	SIGN			23	Calcium carbonate	2000	mg	PO	Ongoing	Others		others(Prevention of Hypocalcemia)
S01-043	R143	Concomitant Medication	SIGN			24	Silmazine cream 1%	1	g	Other		Underlying disease	Burn	Ongoing(Burn)	Topical
S01-044	R142	Concomitant Medication	SIGN			1	Rhinathiol	1500	mg	PO	Ongoing	Underlying disease	Bronchiectasis	Ongoing(Bronchiectasis)
S01-044	R142	Concomitant Medication	SIGN			2	Anoro 62.5ellipta	87.5	mcg	Other	Ongoing	Underlying disease	Bronchiectasis	Ongoing(Bronchiectasis)	inhalation
S01-044	R142	Concomitant Medication	SIGN			3	Mucosta	300	mg	PO		Others		others(Prevention of Gastritis)
S01-044	R142	Concomitant Medication	SIGN			4	Amoburofen	800	mg	IV		AE	1 Neck pain	AE(Neck pain)
S01-044	R142	Concomitant Medication	SIGN			5	Plasma solution A	1000	ml	IV		Others		Others (prevention of dehydration)
S01-044	R142	Concomitant Medication	SIGN			6	Tantum gargle	100	ml	Other		Others		others(prevention of Mucositis oral)	Rinse
S01-044	R142	Concomitant Medication	SIGN			7	Fontiam	2	g	IV		Others		(Other) infection prevention
S01-044	R142	Concomitant Medication	SIGN			8	Zinc S	20	mg	IV		Others		(others) Preventing Zinc Deficiency
S01-044	R142	Concomitant Medication	SIGN			9	Winuf peri	1450	ml	IV		Others		(others)Prevention of undernutrition
S01-044	R142	Concomitant Medication	SIGN			10	Selenase T Pro	1000	mcg	IV		Others		others(Prevention of selenium deficiency)
S01-044	R142	Concomitant Medication	SIGN			11	Mucomyst	1600	mg	Other		Underlying disease	Bronchiectasis	Ongoing(Bronchiectasis)	inhalation
S01-044	R142	Concomitant Medication	SIGN			12	Ventolin NE BULE	5.0	mg	Other		Underlying disease	Bronchiectasis	Ongoing(Bronchiectasis)	inhalation
S01-044	R142	Concomitant Medication	SIGN			13	Mucosten	300	mg	IV		Others		(others)Prevention of sputum
S01-044	R142	Concomitant Medication	SIGN			14	Gaster	20	mg	IV		Others		others(Prevention of Gastritis)
S01-044	R142	Concomitant Medication	SIGN			15	Calcium carbonate	3000	mg	PO		Others		others(Prevention of Hypocalcemia)
S01-044	R142	Concomitant Medication	SIGN			16	One-alpha	1.5	mcg	PO		Others		others(Prevention of Vitamin D deficiency)
S01-044	R142	Concomitant Medication	SIGN			17	Synthyroxine	150	mcg	PO	Ongoing	Others		others(Prevention of Hypothyroidism)
S01-044	R142	Concomitant Medication	SIGN			18	Carol-F	3	T	PO		AE	1 Neck pain	AE(Neck pain)
S01-044	R142	Concomitant Medication	SIGN			19	Synatura syr	45	ml	PO		Others		(others)Prevention of sputum
S01-044	R142	Concomitant Medication	SIGN			20	Motilitone	90	mg	PO		Others		others(prevention of Dyspepsia)
S01-044	R142	Concomitant Medication	SIGN			21	Stogar	20	mg	PO		Others		others(Prevention of Gastritis)
S01-044	R142	Concomitant Medication	SIGN			22	CaCI2 inj 3%	1200	mg	IV		Others		others(Prevention of Hypocalcemia)
S01-044	R142	Concomitant Medication	SIGN			23	Bearoban oint	0.5	g	Other		Others		others(prevention of Opsite infection)	Topical
S01-044	R142	Concomitant Medication	SIGN			24	Calcium carbonate	2000	mg	PO	Ongoing	Others		others(Prevention of Hypocalcemia)
S01-044	R142	Concomitant Medication	SIGN			25	One-alpha	1	mcg	PO	Ongoing	Others		others(Prevention of Vitamin D deficiency)
S01-045	R145	Concomitant Medication	SIGN			1	Tantum gargle	100	ml	Other		Others		others(prevention of Mucositis oral)	Rinse
S01-045	R145	Concomitant Medication	SIGN			2	Plasma solution A	1000	ml	IV		Others		Others (prevention of dehydration)
S01-045	R145	Concomitant Medication	SIGN			3	Fontiam	2	g	IV		Others		(Other) infection prevention
S01-045	R145	Concomitant Medication	SIGN			4	Zinc S	20	mg	IV		Others		(others) Preventing Zinc Deficiency
S01-045	R145	Concomitant Medication	SIGN			5	Winuf peri	1450	ml	IV		Others		(others)Prevention of undernutrition
S01-045	R145	Concomitant Medication	SIGN			6	Amoburofen	400	mg	IV		AE	1 Neck pain	AE(Neck pain)
S01-045	R145	Concomitant Medication	SIGN			7	Selenase T Pro	1000	mcg	IV		Others		others(Prevention of selenium deficiency)
S01-045	R145	Concomitant Medication	SIGN			8	Adelavin9	2	ml	IV		Others		others(Prevention of Vitamin B deficiency)
S01-045	R145	Concomitant Medication	SIGN			9	Mucosten	300	mg	IV		Others		(others)Prevention of sputum
S01-045	R145	Concomitant Medication	SIGN			10	Gaster	20	mg	IV		Others		others(Prevention of Gastritis)
S01-045	R145	Concomitant Medication	SIGN			11	Calcium carbonate	1000	mg	PO		Others		others(Prevention of Hypocalcemia)
S01-045	R145	Concomitant Medication	SIGN			12	Calcium carbonate	3000	mg	PO		Others		others(Prevention of Hypocalcemia)
S01-045	R145	Concomitant Medication	SIGN			13	Carol-F	3	T	PO		AE	1 Neck pain	AE(Neck pain)
S01-045	R145	Concomitant Medication	SIGN			14	Synatura syr	45	ml	PO		Others		(others)Prevention of sputum
S01-045	R145	Concomitant Medication	SIGN			15	Motilitone	90	mg	PO		Others		others(prevention of Dyspepsia)
S01-045	R145	Concomitant Medication	SIGN			16	Synthyroxine	200	mcg	PO		Others		others(Prevention of Hypothyroidism)
S01-045	R145	Concomitant Medication	SIGN			17	Stogar	20	mg	PO		Others		others(Prevention of Gastritis)
S01-045	R145	Concomitant Medication	SIGN			18	One-alpha	1.5	mcg	PO		Others		others(Prevention of Vitamin D deficiency)
S01-045	R145	Concomitant Medication	SIGN			19	Calcium carbonate	3000	mg	PO		Others		others(Prevention of Hypocalcemia)
S01-045	R145	Concomitant Medication	SIGN			20	Synthyroxine	200	mcg	PO	Ongoing	Others		others(Prevention of Hypothyroidism)
S01-046	R146	Concomitant Medication	SIGN			1	Plasma solution A	1000	ml	IV		Others		Others (prevention of dehydration)
S01-046	R146	Concomitant Medication	SIGN			2	Fontiam	2	g	IV		Others		(Other) infection prevention
S01-046	R146	Concomitant Medication	SIGN			3	Zinc S	20	mg	IV		Others		(others) Preventing Zinc Deficiency
S01-046	R146	Concomitant Medication	SIGN			4	Winuf peri	1450	ml	IV		Others		(others)Prevention of undernutrition
S01-046	R146	Concomitant Medication	SIGN			5	Selenase T Pro	1000	mcg	IV		Others		others(Prevention of selenium deficiency)
S01-046	R146	Concomitant Medication	SIGN			6	Tantum gargle	100	ml	Other		Others		others(prevention of Mucositis oral)	Rinse
S01-046	R146	Concomitant Medication	SIGN			7	Mucosten	300	mg	IV		Others		(others)Prevention of sputum
S01-046	R146	Concomitant Medication	SIGN			8	Gaster	20	mg	IV		Others		others(Prevention of Gastritis)
S01-046	R146	Concomitant Medication	SIGN			9	Synthyroxine	150	mcg	PO		Others		others(Prevention of Hypothyroidism)
S01-046	R146	Concomitant Medication	SIGN			10	Carol-F	3	T	PO		AE	1 Neck pain	AE(Neck pain)
S01-046	R146	Concomitant Medication	SIGN			11	Synatura syr	45	ml	PO		Others		(others)Prevention of sputum
S01-046	R146	Concomitant Medication	SIGN			12	Motilitone	90	mg	PO		Others		others(prevention of Dyspepsia)
S01-046	R146	Concomitant Medication	SIGN			13	Calcium carbonate	3000	mg	PO		Others		others(Prevention of Hypocalcemia)
S01-046	R146	Concomitant Medication	SIGN			14	One-alpha	1.5	mcg	PO		Others		others(Prevention of Vitamin D deficiency)
S01-046	R146	Concomitant Medication	SIGN			15	Stogar	20	mg	PO		Others		others(Prevention of Gastritis)
S01-046	R146	Concomitant Medication	SIGN			16	Hardcal chewable easy	2	T	PO		Others		others(Prevention of Hypocalcemia)
S01-046	R146	Concomitant Medication	SIGN			17	Synthyroxine	138	mcg	PO	Ongoing	Others		others(Prevention of Hypothyroidism)
S01-046	R146	Concomitant Medication	SIGN			18	Amoburofen	400	mg	IV		AE	1 Neck pain	AE(Neck pain)
S01-047	R153	Concomitant Medication	SIGN			1	Vitamine D3 B.O.N	5	mg	IM		Others		others(Prevention of Vitamin D deficiency)
S01-047	R153	Concomitant Medication	SIGN			2	Fontiam	2	g	IV		Others		(Other) infection prevention
S01-047	R153	Concomitant Medication	SIGN			3	Zinc S	20	mg	IV		Others		(others) Preventing Zinc Deficiency
S01-047	R153	Concomitant Medication	SIGN			4	Tantum gargle	100	ml	Other		Others		others(prevention of Mucositis oral)	Rinse
S01-047	R153	Concomitant Medication	SIGN			5	Winuf peri	1450	ml	IV		Others		(others)Prevention of undernutrition
S01-047	R153	Concomitant Medication	SIGN			6	Amoburofen	800	mg	IV		AE	1 Neck pain	AE(Neck pain)
S01-047	R153	Concomitant Medication	SIGN			7	Selenase T Pro	1000	mcg	IV		Others		others(Prevention of selenium deficiency)
S01-047	R153	Concomitant Medication	SIGN			8	Aloxi	0.075	mg	IV		Others		others(Prevention of Nausea)
S01-047	R153	Concomitant Medication	SIGN			9	Mucosten	300	mg	IV		Others		(others)Prevention of sputum
S01-047	R153	Concomitant Medication	SIGN			10	Gaster	20	mg	IV		Others		others(Prevention of Gastritis)
S01-047	R153	Concomitant Medication	SIGN			11	Tridol	50	mg	IM		AE	1 Neck pain	AE(Neck pain)
S01-047	R153	Concomitant Medication	SIGN			12	Ketotop EL plaster	1	patch	Other		Others		Others (prevention of muscle pain)	Topical
S01-047	R153	Concomitant Medication	SIGN			13	Synthyroxine	150	mcg	PO	Ongoing	Others		others(Prevention of Hypothyroidism)
S01-047	R153	Concomitant Medication	SIGN			14	CaCI2 inj 3%	1200	mg	IV		Others		others(Prevention of Hypocalcemia)
S01-047	R153	Concomitant Medication	SIGN			15	Carol-F	3	T	PO		AE	1 Neck pain	AE(Neck pain)
S01-047	R153	Concomitant Medication	SIGN			16	Synatura syr	45	ml	PO		Others		(others)Prevention of sputum
S01-047	R153	Concomitant Medication	SIGN			17	Motilitone	90	mg	PO		Others		others(prevention of Dyspepsia)
S01-047	R153	Concomitant Medication	SIGN			18	Calcium carbonate	3000	mg	PO		Others		others(Prevention of Hypocalcemia)
S01-047	R153	Concomitant Medication	SIGN			19	One-alpha	1	mcg	PO	Ongoing	Others		others(Prevention of Hypocalcemia)
S01-047	R153	Concomitant Medication	SIGN			20	Stogar	20	mg	PO		Others		Others (Constipation Prevention)
S01-047	R153	Concomitant Medication	SIGN			21	Duphalac easy syr	15	ml	PO		Others		Others (Constipation Prevention)
S01-047	R153	Concomitant Medication	SIGN			22	Calcium carbonate	2000	mg	PO	Ongoing	Others		others(Prevention of Hypocalcemia)
S01-049	NA049	Concomitant Medication	SIGN			1	Synthyroid	100	mcg	PO	Ongoing	Underlying disease	Hypothyroidism	Ongoing(Hypothyroidism)
S01-050	R147	Concomitant Medication	SIGN			1	Vitamine D3 D.O.N	5	mg	IM		Others		others(Prevention of Vitamin D deficiency)
S01-050	R147	Concomitant Medication	SIGN			2	Tylenol-ER	650	mg	PO		Others		others(prevention of Physiology pain)
S01-050	R147	Concomitant Medication	SIGN			3	Tantum gargle	100	ml	Other		Others		others(prevention of Mucositis oral)	Rinse
S01-050	R147	Concomitant Medication	SIGN			4	Plasma solution A	1000	ml	IV		Others		Others (prevention of dehydration)
S01-050	R147	Concomitant Medication	SIGN			5	Fontiam	2	g	IV		Others		(Other) infection prevention
S01-050	R147	Concomitant Medication	SIGN			6	Zinc S	20	mg	IV		Others		(others) Preventing Zinc Deficiency
S01-050	R147	Concomitant Medication	SIGN			7	Winuf peri	1450	ml	IV		Others		(others)Prevention of undernutrition
S01-050	R147	Concomitant Medication	SIGN			8	Selenase T Pro	1000	mcg	IV		Others		others(Prevention of selenium deficiency)
S01-050	R147	Concomitant Medication	SIGN			9	Amoburofen	400	mg	IV		AE	1 Neck pain	AE(Neck pain)
S01-050	R147	Concomitant Medication	SIGN			10	Ketotop EL plaster	1	Patch	Other		Others		Others (joint pain prevention)	Topical
S01-050	R147	Concomitant Medication	SIGN			11	Mucosten	300	mg	PO		Others		(others)Prevention of sputum
S01-050	R147	Concomitant Medication	SIGN			12	Gaster	20	mg	PO		Others		others(Prevention of Gastritis)
S01-050	R147	Concomitant Medication	SIGN			13	Synthyroxine	150	mcg	PO	Ongoing	Others		others(Prevention of Hypothyroidism)
S01-050	R147	Concomitant Medication	SIGN			14	Carol-F	3	T	PO		AE	1 Neck pain	AE(Neck pain)
S01-050	R147	Concomitant Medication	SIGN			15	Synatura syr	45	ml	PO		Others		(others)Prevention of sputum
S01-050	R147	Concomitant Medication	SIGN			16	Motilitone	90	mg	PO		Others		others(prevention of Dyspepsia)
S01-050	R147	Concomitant Medication	SIGN			17	Calcium carbonate	3000	mg	PO		Others		others(Prevention of Hypocalcemia)
S01-050	R147	Concomitant Medication	SIGN			18	One-alpha	1.0	mcg	PO		Others		others(Prevention of Vitamin D deficiency)
S01-050	R147	Concomitant Medication	SIGN			19	Stogar	20	mg	PO		Others		others(Prevention of Gastritis)
S01-051	R148	Concomitant Medication	SIGN			1	Tantum gargle	100	ml	Other		Others		others(prevention of Mucositis oral)	Rinse
S01-051	R148	Concomitant Medication	SIGN			2	Plasma solution A	1000	ml	IV		Others		Others (prevention of dehydration)
S01-051	R148	Concomitant Medication	SIGN			3	Fontiam	2	g	IV		Others		(Other) infection prevention
S01-051	R148	Concomitant Medication	SIGN			4	Zinc S	20	mg	IV		Others		(others) Preventing Zinc Deficiency
S01-051	R148	Concomitant Medication	SIGN			5	Winuf peri	1450	ml	IV		Others		(others)Prevention of undernutrition
S01-051	R148	Concomitant Medication	SIGN			6	Naseron	0.3	mg	IV		Others		others(Prevention of nausea)
S01-051	R148	Concomitant Medication	SIGN			7	Selenase T Pro	1000	mcg	IV		Others		others(Prevention of selenium deficiency)
S01-051	R148	Concomitant Medication	SIGN			8	Amoburofen	400	mg	IV		AE	1 Neck pain	AE(Neck pain)
S01-051	R148	Concomitant Medication	SIGN			9	Mucosten	300	mg	IV		Others		(others)Prevention of sputum
S01-051	R148	Concomitant Medication	SIGN			10	Gaster	20	mg	IV		Others		others(Prevention of Gastritis)
S01-051	R148	Concomitant Medication	SIGN			11	Synthyroxine	200	mcg	PO		Others		others(Prevention of Hypothyroidism)
S01-051	R148	Concomitant Medication	SIGN			12	Carol-F	3	T	PO		AE	1 Neck pain	AE(Neck pain)
S01-051	R148	Concomitant Medication	SIGN			13	Synatura syr	45	ml	PO		Others		(others)Prevention of sputum
S01-051	R148	Concomitant Medication	SIGN			14	Motilitone	90	mg	PO		Others		others(prevention of Dyspepsia)
S01-051	R148	Concomitant Medication	SIGN			15	Stogar	20	mg	PO		Others		others(Prevention of Gastritis)
S01-051	R148	Concomitant Medication	SIGN			16	Calcium carbonate	3000	mg	PO		Others		others(Prevention of Hypocalcemia)
S01-051	R148	Concomitant Medication	SIGN			17	One-alpha	1	mcg	PO		Others		others(Prevention of Vitamin D deficiency)
S01-051	R148	Concomitant Medication	SIGN			18	Synthyroxine	150	mcg	PO	Ongoing	Others		others(Prevention of Hypothyroidism)
S01-051	R148	Concomitant Medication	SIGN			19	Hardcal chewable easy	2	T	PO		Others		others(Prevention of Hypocalcemia)
S01-052	R150	Concomitant Medication	SIGN			1	Plasma solution A	1000	ml	IV		Others		Others (prevention of dehydration)
S01-052	R150	Concomitant Medication	SIGN			2	Fontiam	2	g	IV		Others		(Other) infection prevention
S01-052	R150	Concomitant Medication	SIGN			3	Zinc S	20	mg	IV		Others		(others) Preventing Zinc Deficiency
S01-052	R150	Concomitant Medication	SIGN			4	Winuf peri	1450	ml	IV		Others		(others)Prevention of undernutrition
S01-052	R150	Concomitant Medication	SIGN			5	Amoburofen	400	mg	IV		AE	1 Neck pain	AE(Neck pain)
S01-052	R150	Concomitant Medication	SIGN			6	Selenase T Pro	1000	mcg	IV		Others		others(Prevention of selenium deficiency)
S01-052	R150	Concomitant Medication	SIGN			7	Tantum gargle	100	ml	Other		Others		others(prevention of Mucositis oral)	Rinse
S01-052	R150	Concomitant Medication	SIGN			8	Mucosten	300	mg	IV		Others		(others)Prevention of sputum
S01-052	R150	Concomitant Medication	SIGN			9	Gaster	20	mg	IV		Others		others(Prevention of Gastritis)
S01-052	R150	Concomitant Medication	SIGN			10	Ketotop EL plaster	1	patch	Other		Others		Others (prevention of muscle pain)	Topical
S01-052	R150	Concomitant Medication	SIGN			11	Synthyroxine	200	mcg	PO	Ongoing	Others		others(Prevention of Hypothyroidism)
S01-052	R150	Concomitant Medication	SIGN			12	Carol-F	3	T	PO		AE	1 Neck pain	AE(Neck pain)
S01-052	R150	Concomitant Medication	SIGN			13	Synatura syr	45	ml	PO		Others		(others)Prevention of sputum
S01-052	R150	Concomitant Medication	SIGN			14	Motilitone	90	mg	PO		Others		others(prevention of Dyspepsia)
S01-052	R150	Concomitant Medication	SIGN			15	Stogar	20	mg	PO		Others		others(Prevention of Gastritis)
S01-052	R150	Concomitant Medication	SIGN			16	Calcium carbonate	3000	mg	PO		Others		others(Prevention of Hypocalcemia)
S01-052	R150	Concomitant Medication	SIGN			17	One-alpha	1	mcg	PO		Others		others(Prevention of Hypocalcemia)
S01-052	R150	Concomitant Medication	SIGN			18	CaCI2 inj 3%	1200	mg	IV		Others		others(Prevention of Hypocalcemia)
S01-052	R150	Concomitant Medication	SIGN			19	One-alpha	1.5	mcg	PO		Others		others(Prevention of Hypocalcemia)
S01-052	R150	Concomitant Medication	SIGN			20	Calcium carbonate	2000	mg	PO		Others		others(Prevention of Hypocalcemia)
S01-052	R150	Concomitant Medication	SIGN			21	Motilitone	60	mg	PO		Others		others(prevention of Dyspepsia)
S01-052	R150	Concomitant Medication	SIGN			22	Suprax	200	mg	PO		Others		(others) prevention of inflammation
S01-053	R149	Concomitant Medication	SIGN			1	Lipitor	10	mg	PO	Ongoing	Underlying disease	hyperlipidemia	Ongoing(hyperlipidemia)
S01-053	R149	Concomitant Medication	SIGN			2	Plasma solution A	1000	ml	IV		Others		Others (prevention of dehydration)
S01-053	R149	Concomitant Medication	SIGN			3	Fontiam	2	g	IV		Others		(Other) infection prevention
S01-053	R149	Concomitant Medication	SIGN			4	Zinc S	20	mg	IV		Others		(others) Preventing Zinc Deficiency
S01-053	R149	Concomitant Medication	SIGN			5	Tantum gargle	100	ml	Other		Others		others(prevention of Mucositis oral)	Rinse
S01-053	R149	Concomitant Medication	SIGN			6	Winuf peri	1450	ml	IV		Others		(others)Prevention of undernutrition
S01-053	R149	Concomitant Medication	SIGN			7	Ketotop EL plaster	1	Patch	Other		Others		Others (prevention of muscle pain)	Topical
S01-053	R149	Concomitant Medication	SIGN			8	Amoburofen	800	mg	IV		AE	1 Neck pain	AE(Neck pain)
S01-053	R149	Concomitant Medication	SIGN			9	Tridol	50	mg	IV		AE	1 Neck pain	AE(Neck pain)
S01-053	R149	Concomitant Medication	SIGN			10	Carol-F	3	T	PO		AE	1 Neck pain	AE(Neck pain)
S01-053	R149	Concomitant Medication	SIGN			11	Mucosten	300	mg	IV		Others		(others)Prevention of sputum
S01-053	R149	Concomitant Medication	SIGN			12	Synthyroxine	150	mcg	PO	Ongoing	Others		others(Prevention of Hypothyroidism)
S01-053	R149	Concomitant Medication	SIGN			13	Gaster	20	mg	IV		Others		others(Prevention of Gastritis)
S01-053	R149	Concomitant Medication	SIGN			14	Synatura syr	45	ml	PO		Others		(others)Prevention of sputum
S01-053	R149	Concomitant Medication	SIGN			15	Motilitone	90	mg	PO		Others		others(prevention of Dyspepsia)
S01-053	R149	Concomitant Medication	SIGN			16	Calcium carbonate	3000	mg	PO		Others		others(Prevention of Hypocalcemia)
S01-053	R149	Concomitant Medication	SIGN			17	One-alpha	1.0	mcg	PO		Others		others(Prevention of Hypocalcemia)
S01-053	R149	Concomitant Medication	SIGN			18	Stogar	20	mg	PO		Others		others(Prevention of Gastritis)
S01-053	R149	Concomitant Medication	SIGN			19	One-alpha	1.5	mcg	PO		Others		others(Prevention of Hypocalcemia)
S01-053	R149	Concomitant Medication	SIGN			20	CaCI2 inj 3%	1200	mg	IV		Others		others(Prevention of Hypocalcemia)
S01-053	R149	Concomitant Medication	SIGN			21	Calcium carbonate	2000	mg	PO		Others		others(Prevention of Hypocalcemia)
S01-053	R149	Concomitant Medication	SIGN			22	Gliatilin	800	mg	PO	Ongoing	Others		Others (prevention of memory loss)
S01-054	R151	Concomitant Medication	SIGN			1	Vitamine D3 D.O.N	5	mg	IM		Others		others(Prevention of Vitamin D deficiency)
S01-054	R151	Concomitant Medication	SIGN			2	Fontiam	2	g	IV		Others		(Other) infection prevention
S01-054	R151	Concomitant Medication	SIGN			3	Zinc S	20	mg	IV		Others		(others) Preventing Zinc Deficiency
S01-054	R151	Concomitant Medication	SIGN			4	Winuf peri	1450	ml	IV		Others		(others)Prevention of undernutrition
S01-054	R151	Concomitant Medication	SIGN			5	Amoburofen	800	mg	IV		AE	1 Neck pain	AE(Neck pain)
S01-054	R151	Concomitant Medication	SIGN			6	Selenase T Pro	1000	mcg	IV		Others		others(Prevention of selenium deficiency)
S01-054	R151	Concomitant Medication	SIGN			7	Plasma solution A	1000	ml	IV		Others		Others (prevention of dehydration)
S01-054	R151	Concomitant Medication	SIGN			8	Mucosten	300	mg	IV		Others		(others)Prevention of sputum
S01-054	R151	Concomitant Medication	SIGN			9	Gaster	20	mg	IV		Others		others(Prevention of Gastritis)
S01-054	R151	Concomitant Medication	SIGN			10	Synthyroxine	200	mcg	PO		Others		others(Prevention of Hypothyroidism)
S01-054	R151	Concomitant Medication	SIGN			11	Carol-F	3	T	PO		AE	1 Neck pain	AE(Neck pain)
S01-054	R151	Concomitant Medication	SIGN			12	Synatura syr	45	ml	PO		Others		(others)Prevention of sputum
S01-054	R151	Concomitant Medication	SIGN			13	Motilitone	90	mg	PO		Others		others(prevention of Dyspepsia)
S01-054	R151	Concomitant Medication	SIGN			14	Stogar	20	mg	PO		Others		others(Prevention of Gastritis)
S01-054	R151	Concomitant Medication	SIGN			15	Calcium carbonate	3000	mg	PO		Others		others(Prevention of Hypocalcemia)
S01-054	R151	Concomitant Medication	SIGN			16	One-alpha	1.5	mcg	PO		Others		others(Prevention of Hypocalcemia)
S01-054	R151	Concomitant Medication	SIGN			17	CaCI2 inj 3%	1200	mg	IV		Others		others(Prevention of Hypocalcemia)
S01-054	R151	Concomitant Medication	SIGN			18	One-alpha	1	mcg	PO		Others		others(Prevention of Hypocalcemia)
S01-054	R151	Concomitant Medication	SIGN			19	Synthyroxine	150	mcg	PO	Ongoing	Others		others(Prevention of Hypothyroidism)
S01-054	R151	Concomitant Medication	SIGN			20	Calcium carbonate	2000	mg	PO		Others		others(Prevention of Hypocalcemia)
S01-055	R154	Concomitant Medication	SIGN			1	Vitamine D3 B.O.N	5	mg	IM		Others		others(Prevention of Vitamin D deficiency)
S01-055	R154	Concomitant Medication	SIGN			2	Fontiam	2	g	IV		Others		(Other) infection prevention
S01-055	R154	Concomitant Medication	SIGN			3	Zinc S	20	mg	IV		Others		(others) Preventing Zinc Deficiency
S01-055	R154	Concomitant Medication	SIGN			4	Tantum gargle	100	ml	Other		Others		others(prevention of Mucositis oral)	Rinse
S01-055	R154	Concomitant Medication	SIGN			5	Winuf peri	1450	ml	IV		Others		(others)Prevention of undernutrition
S01-055	R154	Concomitant Medication	SIGN			6	Amoburofen	400	mg	IV		AE	1 Neck pain	AE(Neck pain)
S01-055	R154	Concomitant Medication	SIGN			7	Plasma solution A	1000	ml	IV		Others		Others (prevention of dehydration)
S01-055	R154	Concomitant Medication	SIGN			8	Selenase T Pro	1000	mcg	IV		Others		others(Prevention of selenium deficiency)
S01-055	R154	Concomitant Medication	SIGN			9	Mucosten	300	mg	IV		Others		(others)Prevention of sputum
S01-055	R154	Concomitant Medication	SIGN			10	Gaster	20	mg	IV		Others		others(Prevention of Gastritis)
S01-055	R154	Concomitant Medication	SIGN			11	Tridol	50	mg	IV		AE	1 Neck pain	AE(Neck pain)
S01-055	R154	Concomitant Medication	SIGN			12	Synthyroxine	200	mcg	PO	Ongoing	Others		others(Prevention of Hypothyroidism)
S01-055	R154	Concomitant Medication	SIGN			13	Carol-F	3	T	PO		AE	1 Neck pain	AE(Neck pain)
S01-055	R154	Concomitant Medication	SIGN			14	Synatura syr	45	ml	PO		Others		(others)Prevention of sputum
S01-055	R154	Concomitant Medication	SIGN			15	Motilitone	90	mg	PO		Others		others(prevention of Dyspepsia)
S01-055	R154	Concomitant Medication	SIGN			16	Calcium carbonate	3000	mg	PO		Others		others(Prevention of Hypocalcemia)
S01-055	R154	Concomitant Medication	SIGN			17	One-alpha	1	mcg	PO		Others		others(Prevention of Hypocalcemia)
S01-055	R154	Concomitant Medication	SIGN			18	Stogar	20	mg	PO		Others		others(Prevention of Gastritis)
S01-056	R152	Concomitant Medication	SIGN			1	Depas	5	mg	PO	Ongoing	Underlying disease	insomnia	Ongoing(insomnia)
S01-056	R152	Concomitant Medication	SIGN			2	Ceclonac	100	mg	PO	Ongoing	Underlying disease	cavernous hemangioma	Ongoing(cavernous hemangioma)
S01-056	R152	Concomitant Medication	SIGN			3	Atostan	10.85	mg	PO	Ongoing	Underlying disease	hyperlipidemia	Ongoing(hyperlipidemia)
S01-056	R152	Concomitant Medication	SIGN			4	Stillen 2x	90	mg	PO	Ongoing	Others		others(Prevention of Gastritis)
S01-056	R152	Concomitant Medication	SIGN			5	Zolpid	10	mg	PO	Ongoing	Underlying disease	insomnia	Ongoing(insomnia)
S01-056	R152	Concomitant Medication	SIGN			6	Synthyroid	50	mcg	PO		Underlying disease	Hypothyroidism	Ongoing(Hypothyroidism)
S01-056	R152	Concomitant Medication	SIGN			7	Vitamine D3 D.O.N	5	mg	IM		Others		others(Prevention of Vitamin D deficiency)
S01-056	R152	Concomitant Medication	SIGN			8	Fontiam	2	g	IV		Others		(Other) infection prevention
S01-056	R152	Concomitant Medication	SIGN			9	Tantum gargle	100	ml	Other		Others		others(prevention of Mucositis oral)	Rinse
S01-056	R152	Concomitant Medication	SIGN			10	Plasma solution A	1000	ml	IV		Others		Others (prevention of dehydration)
S01-056	R152	Concomitant Medication	SIGN			11	Zinc S	20	mg	IV		Others		(others) Preventing Zinc Deficiency
S01-056	R152	Concomitant Medication	SIGN			12	Winuf peri	1450	ml	IV		Others		(others)Prevention of undernutrition
S01-056	R152	Concomitant Medication	SIGN			13	Amoburofen	800	mg	IV		AE	1 Neck pain	AE(Neck pain)
S01-056	R152	Concomitant Medication	SIGN			14	Selenase T Pro	1000	mcg	IV		Others		others(Prevention of selenium deficiency)
S01-056	R152	Concomitant Medication	SIGN			15	Mucosten	300	mg	IV		Others		(others)Prevention of sputum
S01-056	R152	Concomitant Medication	SIGN			16	Gaster	20	mg	IV		Others		others(Prevention of Gastritis)
S01-056	R152	Concomitant Medication	SIGN			17	Synthyroxine	150	mcg	PO	Ongoing	Underlying disease	Hypothyroidism	Ongoing(Hypothyroidism)
S01-056	R152	Concomitant Medication	SIGN			18	Carol-F	3	T	PO		AE	1 Neck pain	AE(Neck pain)
S01-056	R152	Concomitant Medication	SIGN			19	Synatura syr	45	ml	PO		Others		(others)Prevention of sputum
S01-056	R152	Concomitant Medication	SIGN			20	Motilitone	90	mg	PO		Others		others(prevention of Dyspepsia)
S01-056	R152	Concomitant Medication	SIGN			21	Calcium carbonate	3000	mg	PO		Others		others(Prevention of Hypocalcemia)
S01-056	R152	Concomitant Medication	SIGN			22	One-alpha	1	mcg	PO		Others		others(Prevention of Hypocalcemia)
S01-056	R152	Concomitant Medication	SIGN			23	Stogar	20	mg	PO		Others		others(Prevention of Gastritis)
S01-056	R152	Concomitant Medication	SIGN			24	Duphalac easy syr	15	ml	PO		Others		Others (Constipation Prevention)
S01-056	R152	Concomitant Medication	SIGN			25	Tridol	50	mg	IV		AE	1 Neck pain	AE(Neck pain)
S01-057	R155	Concomitant Medication	SIGN			1	Duowell 40/5	1	T	PO	Ongoing	Underlying disease	Hyperlipidemia	Ongoing(Hyperlipidemia)
S01-057	R155	Concomitant Medication	SIGN			2	Allegra	120	mg	PO	Ongoing	Underlying disease	Dermographism	Ongoing(Dermographism)
S01-057	R155	Concomitant Medication	SIGN			3	Vitamine D3 B.O.N	5	mg	IM		Others		others(Prevention of Vitamin D deficiency)
S01-057	R155	Concomitant Medication	SIGN			4	Plasma solution A	1000	ml	IV		Others		Others (prevention of dehydration)
S01-057	R155	Concomitant Medication	SIGN			5	Fontiam	1	g	IV		Others		(Other) infection prevention
S01-057	R155	Concomitant Medication	SIGN			6	Zinc S	20	mg	IV		Others		(others) Preventing Zinc Deficiency
S01-057	R155	Concomitant Medication	SIGN			7	Tantum gargle	100	ml	Other		Others		others(prevention of Mucositis oral)	Rinse
S01-057	R155	Concomitant Medication	SIGN			8	Winuf peri	1450	ml	IV		Others		(others)Prevention of undernutrition
S01-057	R155	Concomitant Medication	SIGN			9	Amoburofen	400	mg	IV		AE	1 Neck pain	AE(Neck pain)
S01-057	R155	Concomitant Medication	SIGN			10	Selenase T Pro	1000	mcg	IV		Others		others(Prevention of selenium deficiency)
S01-057	R155	Concomitant Medication	SIGN			11	Micardis	40	mg	PO		Underlying disease	Hypertension	Ongoing(Hypertension)
S01-057	R155	Concomitant Medication	SIGN			12	Mucosten	300	mg	IV		Others		(others)Prevention of sputum
S01-057	R155	Concomitant Medication	SIGN			13	Gaster	20	mg	IV		Others		others(Prevention of Gastritis)
S01-057	R155	Concomitant Medication	SIGN			14	Synthyroxine	150	mcg	PO	Ongoing	Others		others(Prevention of Hypothyroidism)
S01-057	R155	Concomitant Medication	SIGN			15	Carol-F	3	T	PO		AE	1 Neck pain	AE(Neck pain)
S01-057	R155	Concomitant Medication	SIGN			16	Synatura syr	45	ml	PO		Others		(others)Prevention of sputum
S01-057	R155	Concomitant Medication	SIGN			17	Motilitone	90	mg	PO		Others		others(prevention of Dyspepsia)
S01-057	R155	Concomitant Medication	SIGN			18	Calcium carbonate	3000	mg	PO		Others		others(Prevention of Hypocalcemia)
S01-057	R155	Concomitant Medication	SIGN			19	One-alpha	1.5	mcg	PO		Others		others(Prevention of Hypocalcemia)
S01-057	R155	Concomitant Medication	SIGN			20	Stogar	20	mg	PO		Others		others(Prevention of Gastritis)
S01-057	R155	Concomitant Medication	SIGN			21	Calcium carbonate	2000	mg	PO		Others		others(Prevention of Hypocalcemia)
S01-057	R155	Concomitant Medication	SIGN			22	One-alpha	1.5	mcg	PO		Others		others(Prevention of Hypocalcemia)
S01-058	R156	Concomitant Medication	SIGN			1	Plasma solution A	1000	ml	IV		Others		Others (prevention of dehydration)
S01-058	R156	Concomitant Medication	SIGN			2	Amoburofen	400	mg	IV		AE	1 Neck pain	AE(Neck pain)
S01-058	R156	Concomitant Medication	SIGN			3	Fontiam	2	g	IV		Others		(Other) infection prevention
S01-058	R156	Concomitant Medication	SIGN			4	Zinc S	20	mg	IV		Others		(others) Preventing Zinc Deficiency
S01-058	R156	Concomitant Medication	SIGN			5	Selenase T Pro	1000	mcg	IV		Others		others(Prevention of selenium deficiency)
S01-058	R156	Concomitant Medication	SIGN			6	Mucosten	300	mg	IV		Others		(others)Prevention of sputum
S01-058	R156	Concomitant Medication	SIGN			7	Gaster	20	mg	IV		Others		others(Prevention of Gastritis)
S01-058	R156	Concomitant Medication	SIGN			8	Tantum gargle	100	ml	Other		Others		others(prevention of Mucositis oral)	Rinse
S01-058	R156	Concomitant Medication	SIGN			9	Winuf peri	1450	ml	IV		Others		(others)Prevention of undernutrition
S01-058	R156	Concomitant Medication	SIGN			10	Synthyroxine	200	mcg	PO		Others		(Others)Thyroid hormone supplementation
S01-058	R156	Concomitant Medication	SIGN			11	Carol-F	3	T	PO		AE	1 Neck pain	AE(Neck pain)
S01-058	R156	Concomitant Medication	SIGN			12	Synatura syr	45	ml	PO		Others		(others)Prevention of sputum
S01-058	R156	Concomitant Medication	SIGN			13	Motilitone	90	mg	PO		Others		others(prevention of Dyspepsia)
S01-058	R156	Concomitant Medication	SIGN			14	Stogar	20	mg	PO		Others		others(Prevention of Gastritis)
S01-058	R156	Concomitant Medication	SIGN			15	Calcium carbonate	4500	mg	PO		AE	2 Hypocalcemia	AE(Hypocalcemia)
S01-058	R156	Concomitant Medication	SIGN			16	One-alpha	1.5	mcg	PO		AE	2 Hypocalcemia	AE(Hypocalcemia)
S01-058	R156	Concomitant Medication	SIGN			17	CaCI2 inj 3%	2400	mg	IV		AE	2 Hypocalcemia	AE(Hypocalcemia)
S01-058	R156	Concomitant Medication	SIGN			18	Calcium carbonate	2000	mg	PO		Others		others(Prevention of Hypocalcemia)
S01-058	R156	Concomitant Medication	SIGN			19	One-alpha	1	mcg	PO		Others		others(Prevention of Hypocalcemia)
S01-058	R156	Concomitant Medication	SIGN			20	Synthyroxine	200	mcg	PO	Ongoing	Others		(Others)Thyroid hormone supplementation
S01-059	R157	Concomitant Medication	SIGN			1	Vitamine D3 B.O.N	5	mg	IM		Others		others(Prevention of Vitamin D deficiency)
S01-059	R157	Concomitant Medication	SIGN			2	Tantum gargle	100	ml	Other		Others		others(prevention of Mucositis oral)	Rinse
S01-059	R157	Concomitant Medication	SIGN			3	Plasma solution A	1000	ml	IV		Others		Others (prevention of dehydration)
S01-059	R157	Concomitant Medication	SIGN			4	Fontiam	2	g	IV		Others		(Other) infection prevention
S01-059	R157	Concomitant Medication	SIGN			5	Zinc S	20	mg	IV		Others		(others) Preventing Zinc Deficiency
S01-059	R157	Concomitant Medication	SIGN			6	Winuf peri	1450	ml	IV		Others		(others)Prevention of undernutrition
S01-059	R157	Concomitant Medication	SIGN			7	Amoburofen	400	mg	IV		AE	1 Neck pain	AE(Neck pain)
S01-059	R157	Concomitant Medication	SIGN			8	Selenase T Pro	1000	mcg	IV		Others		others(Prevention of selenium deficiency)
S01-059	R157	Concomitant Medication	SIGN			9	Du phalac easy syr	15	ml	PO		Others		Others (Constipation Prevention)
S01-059	R157	Concomitant Medication	SIGN			10	KetotopEL plaster	1	Patch	Other		Others		Others (prevention of muscle pain)	Topical
S01-059	R157	Concomitant Medication	SIGN			11	Mucosten	300	mg	IV		Others		(others)Prevention of sputum
S01-059	R157	Concomitant Medication	SIGN			12	Gaster	20	mg	IV		Others		others(Prevention of Gastritis)
S01-059	R157	Concomitant Medication	SIGN			13	Synthyroxine	150	mcg	PO	Ongoing	Others		(Others)Thyroid hormone supplementation
S01-059	R157	Concomitant Medication	SIGN			14	Carol-F	3	T	PO		AE	1 Neck pain	AE(Neck pain)
S01-059	R157	Concomitant Medication	SIGN			15	Synatura syr	45	ml	PO		Others		(others)Prevention of sputum
S01-059	R157	Concomitant Medication	SIGN			16	Motilitone	90	mg	PO		Others		others(prevention of Dyspepsia)
S01-059	R157	Concomitant Medication	SIGN			17	Calcium carbonate	3000	mg	PO		Others		others(Prevention of Hypocalcemia)
S01-059	R157	Concomitant Medication	SIGN			18	One-alpha	1.5	mcg	PO		Others		others(Prevention of Hypocalcemia)
S01-059	R157	Concomitant Medication	SIGN			19	One-alpha	1	mcg	PO		Others		others(Prevention of Hypocalcemia)
S01-059	R157	Concomitant Medication	SIGN			20	Stogar	20	mg	PO		Others		others(Prevention of Gastritis)
S01-059	R157	Concomitant Medication	SIGN			21	CaCl2 inj 3%	1200	mg	IV		Others		others(Prevention of Hypocalcemia)
S01-060	R159	Concomitant Medication	SIGN			1	Betadren	5	mg	PO	Ongoing	Underlying disease	Hypertension	Medical history(Hypertension)
S01-060	R159	Concomitant Medication	SIGN			2	Dichlozid	12.5	mg	PO	Ongoing	Underlying disease	Hypertension	Medical history(Hypertension)
S01-060	R159	Concomitant Medication	SIGN			3	Vitamine D3 B.O.N	5	mg	IM		Others		others(Prevention of Vitamin D deficiency)
S01-060	R159	Concomitant Medication	SIGN			4	Fontiam	2	g	IV		Others		(Other) infection prevention
S01-060	R159	Concomitant Medication	SIGN			5	Plasma solution A	1000	ml	IV		Others		Others (prevention of dehydration)
S01-060	R159	Concomitant Medication	SIGN			6	Zinc S	20	mg	IV		Others		(others) Preventing Zinc Deficiency
S01-060	R159	Concomitant Medication	SIGN			7	Tantum gargle	100	ml	Other		Others		others(prevention of Mucositis oral)	Rinse
S01-060	R159	Concomitant Medication	SIGN			8	Winuf peri	1450	ml	IV		Others		(others)Prevention of undernutrition
S01-060	R159	Concomitant Medication	SIGN			9	Selenase T Pro	1000	mcg	IV		Others		others(Prevention of selenium deficiency)
S01-060	R159	Concomitant Medication	SIGN			10	Amoburofen	400	mg	IV		AE	1 Neck pain	AE(Neck pain)
S01-060	R159	Concomitant Medication	SIGN			11	Mucosten	300	mg	IV		Others		(others)Prevention of sputum
S01-060	R159	Concomitant Medication	SIGN			12	Gaster	20	mg	IV		Others		others(Prevention of Gastritis)
S01-060	R159	Concomitant Medication	SIGN			13	Synthyroxine	200	mcg	PO		Others		(Others)Thyroid hormone supplementation
S01-060	R159	Concomitant Medication	SIGN			14	Carol-F	3	T	PO		AE	1 Neck pain	AE(Neck pain)
S01-060	R159	Concomitant Medication	SIGN			15	Synatura syr	45	ml	PO		Others		(others)Prevention of sputum
S01-060	R159	Concomitant Medication	SIGN			16	Motilitone	90	mg	PO		Others		others(prevention of Dyspepsia)
S01-060	R159	Concomitant Medication	SIGN			17	Calcium carbonate	3000	mg	PO		Others		others(Prevention of Hypocalcemia)
S01-060	R159	Concomitant Medication	SIGN			18	One-alpha	1.5	mcg	PO		Others		others(Prevention of Hypocalcemia)
S01-060	R159	Concomitant Medication	SIGN			19	Stogar	20	mg	PO		Others		others(Prevention of Gastritis)
S01-060	R159	Concomitant Medication	SIGN			20	Synthyroxine	150	mcg	PO	Ongoing	Others		(Others)Thyroid hormone supplementation
S01-060	R159	Concomitant Medication	SIGN			21	Motilitone	60	mg	PO		Others		others(Prevention of Gastritis)
S01-060	R159	Concomitant Medication	SIGN			22	Suprax	200	mg	PO		Others		(Other) infection prevention
S01-061	R158	Concomitant Medication	SIGN			1	Synthyroxine	50	mcg	PO		Underlying disease	Hypothyroidism	Medical history(Hypothyroidism)
S01-061	R158	Concomitant Medication	SIGN			2	Vitamine D3 B.O.N	5	mg	IM		Others		others(Prevention of Vitamin D deficiency)
S01-061	R158	Concomitant Medication	SIGN			3	Plasma solution A	1000	ml	IV		Others		Others (prevention of dehydration)
S01-061	R158	Concomitant Medication	SIGN			4	Fontiam	2	g	IV		Others		(Other) infection prevention
S01-061	R158	Concomitant Medication	SIGN			5	Zinc S	20	mg	IV		Others		(others) Preventing Zinc Deficiency
S01-061	R158	Concomitant Medication	SIGN			6	Winuf peri	1450	ml	IV		Others		(others)Prevention of undernutrition
S01-061	R158	Concomitant Medication	SIGN			7	Amoburofen	800	mg	IV		AE	1 Neck pain	AE(Neck pain)
S01-061	R158	Concomitant Medication	SIGN			8	Selenase TPro	1000	mcg	IV		Others		others(Prevention of selenium deficiency)
S01-061	R158	Concomitant Medication	SIGN			9	Tantum gargle	100	ml	Other		Others		others(prevention of Mucositis oral)	Rinse
S01-061	R158	Concomitant Medication	SIGN			10	Naseron	0.3	mg	IV		Others		others(Prevention of nausea)
S01-061	R158	Concomitant Medication	SIGN			11	Mucosten	300	mg	IV		Others		(others)Prevention of sputum
S01-061	R158	Concomitant Medication	SIGN			12	Gaster	20	mg	IV		Others		others(Prevention of Gastritis)
S01-061	R158	Concomitant Medication	SIGN			13	Synthyroxine	200	mcg	PO		Underlying disease	Hypothyroidism	Medical history(Hypothyroidism)
S01-061	R158	Concomitant Medication	SIGN			14	Carol-F	3	T	PO		AE	1 Neck pain	AE(Neck pain)
S01-061	R158	Concomitant Medication	SIGN			15	Synatura syr	45	ml	PO		Others		(others)Prevention of sputum
S01-061	R158	Concomitant Medication	SIGN			16	Motilitone	90	mg	PO		Others		others(prevention of Dyspepsia)
S01-061	R158	Concomitant Medication	SIGN			17	Stogar	20	mg	PO		Others		others(Prevention of Gastritis)
S01-061	R158	Concomitant Medication	SIGN			18	Calcium carbonate	3000	mg	PO		Others		others(Prevention of Hypocalcemia)
S01-061	R158	Concomitant Medication	SIGN			19	One-alpha	1.5	mcg	PO		Others		others(Prevention of Hypocalcemia)
S01-061	R158	Concomitant Medication	SIGN			20	Calcium carbonate	4000	mg	PO		Others		others(Prevention of Hypocalcemia)
S01-061	R158	Concomitant Medication	SIGN			21	Calcium carbonate	4500	mg	PO		Others		others(Prevention of Hypocalcemia)
S01-061	R158	Concomitant Medication	SIGN			22	CaCI 2 inj 3%	1200	mg	IV		Others		others(Prevention of Hypocalcemia)
S01-061	R158	Concomitant Medication	SIGN			23	Synthyroxine	150	mcg	PO	Ongoing	Underlying disease	Hypothyroidism	Medical history(Hypothyroidism)
S01-061	R158	Concomitant Medication	SIGN			24	Calcium carbonate	2000	mg	PO		Others		others(Prevention of Hypocalcemia)
S01-061	R158	Concomitant Medication	SIGN			25	One-alpha	1	mcg	PO		Others		others(Prevention of Hypocalcemia)
S01-061	R158	Concomitant Medication	SIGN			26	Motilitone	60	mg	PO		Others		others(Prevention of Gastritis)
S01-061	R158	Concomitant Medication	SIGN			27	Suprax	200	mg	PO		Others		(Other) infection prevention
S01-062	R160	Concomitant Medication	SIGN			1	Vitamine D3 B.O.N	5	mg	IM		Others		others(Prevention of Vitamin D deficiency)
S01-062	R160	Concomitant Medication	SIGN			2	Plasma solution A	1000	ml	IV		Others		Others (prevention of dehydration)
S01-062	R160	Concomitant Medication	SIGN			3	Fontiam	2	g	IV		Others		(Other) infection prevention
S01-062	R160	Concomitant Medication	SIGN			4	Amoburofen	400	mg	IV		AE	1 Neck pain	AE(Neck pain)
S01-062	R160	Concomitant Medication	SIGN			5	Zinc S	20	mg	IV		Others		(others) Preventing Zinc Deficiency
S01-062	R160	Concomitant Medication	SIGN			6	Tantum gargle	100	ml	Other		Others		others(prevention of Mucositis oral)	Rinse
S01-062	R160	Concomitant Medication	SIGN			7	Winuf peri	1450	ml	IV		Others		(others)Prevention of undernutrition
S01-062	R160	Concomitant Medication	SIGN			8	Selenase T Pro	1000	mcg	IV		Others		others(Prevention of selenium deficiency)
S01-062	R160	Concomitant Medication	SIGN			9	Mucosten	300	mg	IV		Others		(others)Prevention of sputum
S01-062	R160	Concomitant Medication	SIGN			10	Gaster	20	mg	IV		Others		others(Prevention of Gastritis)
S01-062	R160	Concomitant Medication	SIGN			11	Synthyroxine	150	mcg	PO		Others		(Others)Thyroid hormone supplementation
S01-062	R160	Concomitant Medication	SIGN			12	Carol-F	3	T	PO		AE	1 Neck pain	AE(Neck pain)
S01-062	R160	Concomitant Medication	SIGN			13	Synatura syr	45	ml	PO		Others		(others)Prevention of sputum
S01-062	R160	Concomitant Medication	SIGN			14	Motilitone	90	mg	PO		Others		others(prevention of Dyspepsia)
S01-062	R160	Concomitant Medication	SIGN			15	Stogar	20	mg	PO		Others		others(Prevention of Gastritis)
S01-062	R160	Concomitant Medication	SIGN			16	Calcium carbonate	3000	mg	PO		Others		others(Prevention of Hypocalcemia)
S01-062	R160	Concomitant Medication	SIGN			17	One-alpha	1	mcg	PO		Others		others(Prevention of Hypocalcemia)
S01-062	R160	Concomitant Medication	SIGN			18	Allegra-D	2	T	PO		Others		others(prevention of Allergy reaction)
S01-062	R160	Concomitant Medication	SIGN			19	Synthyroxine	125	mcg	PO	Ongoing	Others		(Others)Thyroid hormone supplementation
S01-063	R161	Concomitant Medication	SIGN			1	Vitamine D3 B.O.N	5	mg	IM		Others		others(Prevention of Vitamin D deficiency)
S01-063	R161	Concomitant Medication	SIGN			2	Plasma solution A	1000	ml	IV		Others		Others (prevention of dehydration)
S01-063	R161	Concomitant Medication	SIGN			3	Tantum gargle	100	ml	Other		Others		others(prevention of Mucositis oral)	Rinse
S01-063	R161	Concomitant Medication	SIGN			4	Fontiam	2	g	IV		Others		(Other) infection prevention
S01-063	R161	Concomitant Medication	SIGN			5	Zinc S	20	mg	IV		Others		(others) Preventing Zinc Deficiency
S01-063	R161	Concomitant Medication	SIGN			6	Winuf peri	1450	ml	IV		Others		(others)Prevention of undernutrition
S01-063	R161	Concomitant Medication	SIGN			7	Amoburofen	400	mg	IV		AE	1 Neck pain	AE(Neck pain)
S01-063	R161	Concomitant Medication	SIGN			8	Selenase T Pro	1000	mcg	IV		Others		others(Prevention of selenium deficiency)
S01-063	R161	Concomitant Medication	SIGN			9	Mucosten	300	mg	IV		Others		(others)Prevention of sputum
S01-063	R161	Concomitant Medication	SIGN			10	Gaster	20	mg	IV		Others		others(Prevention of Gastritis)
S01-063	R161	Concomitant Medication	SIGN			11	Synthyroxine	150	mcg	PO	Ongoing	Others		(Others)Thyroid hormone supplementation
S01-063	R161	Concomitant Medication	SIGN			12	Carol-F	3	T	PO		AE	1 Neck pain	AE(Neck pain)
S01-063	R161	Concomitant Medication	SIGN			13	Synatura syr	45	ml	PO		Others		(others)Prevention of sputum
S01-063	R161	Concomitant Medication	SIGN			14	Motilitone	90	mg	PO		Others		others(prevention of Dyspepsia)
S01-063	R161	Concomitant Medication	SIGN			15	Stogar	20	mg	PO		Others		others(Prevention of Gastritis)
S01-063	R161	Concomitant Medication	SIGN			16	Calcium carbonate	3000	mg	PO		Others		others(Prevention of Hypocalcemia)
S01-063	R161	Concomitant Medication	SIGN			17	One-alpha	1.5	mcg	PO		Others		others(Prevention of Hypocalcemia)
S01-064	R162	Concomitant Medication	SIGN			1	Fontiam	2	g	IV		Others		(Other) infection prevention
S01-064	R162	Concomitant Medication	SIGN			2	Zinc S	20	mg	IV		Others		(others) Preventing Zinc Deficiency
S01-064	R162	Concomitant Medication	SIGN			3	Tantum gargle	100	ml	Other		Others		others(prevention of Mucositis oral)	Rinse
S01-064	R162	Concomitant Medication	SIGN			4	Winuf peri	1450	ml	IV		Others		(others)Prevention of undernutrition
S01-064	R162	Concomitant Medication	SIGN			5	Amoburofen	400	mg	IV		AE	1 Neck pain	AE(Neck pain)
S01-064	R162	Concomitant Medication	SIGN			6	Selenase T Pro	1000	mcg	IV		Others		others(Prevention of selenium deficiency)
S01-064	R162	Concomitant Medication	SIGN			7	Mucosten	300	mg	IV		Others		(others)Prevention of sputum
S01-064	R162	Concomitant Medication	SIGN			8	Gaster	20	mg	IV		Others		others(Prevention of Gastritis)
S01-064	R162	Concomitant Medication	SIGN			9	Synthyroxine	200	mcg	PO		Others		(Others)Thyroid hormone supplementation
S01-064	R162	Concomitant Medication	SIGN			10	Carol-F	3	T	PO		AE	1 Neck pain	AE(Neck pain)
S01-064	R162	Concomitant Medication	SIGN			11	Synatura syr	45	ml	PO		Others		(others)Prevention of sputum
S01-064	R162	Concomitant Medication	SIGN			12	Motilitone	90	mg	PO		Others		others(prevention of Dyspepsia)
S01-064	R162	Concomitant Medication	SIGN			13	Stogar	20	mg	PO		Others		others(Prevention of Gastritis)
S01-064	R162	Concomitant Medication	SIGN			14	Calcium carbonate	3000	mg	PO		AE	2 Hypocalcemia	AE(Hypocalcemia)
S01-064	R162	Concomitant Medication	SIGN			15	One-alpha	1.5	mcg	PO	Ongoing	AE	2 Hypocalcemia	AE(Hypocalcemia)
S01-064	R162	Concomitant Medication	SIGN			16	CaCI 2 inj 3%	1200	mg	IV		AE	2 Hypocalcemia	AE(Hypocalcemia)
S01-064	R162	Concomitant Medication	SIGN			17	Calcium carbonate	4500	mg	PO		AE	2 Hypocalcemia	AE(Hypocalcemia)
S01-064	R162	Concomitant Medication	SIGN			18	Calcium carbonate	3000	mg	PO	Ongoing	AE	2 Hypocalcemia	AE(Hypocalcemia)
S01-064	R162	Concomitant Medication	SIGN			19	Synthyroxine	200	mcg	PO	Ongoing	Others		(Others)Thyroid hormone supplementation
S01-064	R162	Concomitant Medication	SIGN			20	Tetronine	400	mcg	PO		Others		(Others)Thyroid hormone supplementation
S01-065	R163	Concomitant Medication	SIGN			1	Vitamine D3 B.O.N	5	mg	IM		Others		others(Prevention of Vitamin D deficiency)
S01-065	R163	Concomitant Medication	SIGN			2	Tantum gargle	100	ml	Other		Others		others(prevention of Mucositis oral)	Rinse
S01-065	R163	Concomitant Medication	SIGN			3	Plasma solution A	1000	ml	IV		Others		Others (prevention of dehydration)
S01-065	R163	Concomitant Medication	SIGN			4	Fontiam	2	g	IV		Others		(Other) infection prevention
S01-065	R163	Concomitant Medication	SIGN			5	Zinc S	20	mg	IV		Others		(others) Preventing Zinc Deficiency
S01-065	R163	Concomitant Medication	SIGN			6	Winuf peri	1450	ml	IV		Others		(others)Prevention of undernutrition
S01-065	R163	Concomitant Medication	SIGN			7	Amoburofen	800	mg	IV		AE	1 Neck pain	AE(Neck pain)
S01-065	R163	Concomitant Medication	SIGN			8	Selenase T Pro	1000	mcg	PO		Others		others(Prevention of selenium deficiency)
S01-065	R163	Concomitant Medication	SIGN			9	Synthyroxine	150	mcg	PO		Others		(Others)Thyroid hormone supplementation
S01-065	R163	Concomitant Medication	SIGN			10	Carol-F	3	T	PO		AE	1 Neck pain	AE(Neck pain)
S01-065	R163	Concomitant Medication	SIGN			11	Motilitone	90	mg	PO		Others		others(prevention of Dyspepsia)
S01-065	R163	Concomitant Medication	SIGN			12	Synatura syr	45	ml	PO		Others		(others)Prevention of sputum
S01-065	R163	Concomitant Medication	SIGN			13	Calcium carbonate	3000	mg	PO		Others		others(prevention of Prophylaxis of Gastritis)
S01-065	R163	Concomitant Medication	SIGN			14	One-alpha	1.5	mcg	PO		Others		others(Prevention of Hypocalcemia)
S01-065	R163	Concomitant Medication	SIGN			15	Stogar	20	mg	PO		Others		others(Prevention of Gastritis)
S01-065	R163	Concomitant Medication	SIGN			16	Synthyroxine	150	mcg	PO	Ongoing	Others		(Others)Thyroid hormone supplementation
S01-065	R163	Concomitant Medication	SIGN			17	Mucosten inj	600	mg	IV		Others		(others)Prevention of sputum
S01-066	R164	Concomitant Medication	SIGN			1	Vitamine D3 B.O.N	5	mg	IM		Others		others(Prevention of Vitamin D deficiency)
S01-066	R164	Concomitant Medication	SIGN			2	Plasma solution A	1000	ml	IV		Others		Others (prevention of dehydration)
S01-066	R164	Concomitant Medication	SIGN			3	Fontiam	2	g	IV		Others		(Other) infection prevention
S01-066	R164	Concomitant Medication	SIGN			4	Zinc S	20	mg	IV		Others		(others) Preventing Zinc Deficiency
S01-066	R164	Concomitant Medication	SIGN			5	Winuf peri	1450	ml	IV		Others		(others)Prevention of undernutrition
S01-066	R164	Concomitant Medication	SIGN			6	Amoburofen	800	mg	IV		AE	1 Neck pain	AE(Neck pain)
S01-066	R164	Concomitant Medication	SIGN			7	Selenase T Pro	1000	mcg	IV		Others		others(Prevention of selenium deficiency)
S01-066	R164	Concomitant Medication	SIGN			8	Mucosten inj	600	mg	IV		Others		(others)Prevention of sputum
S01-066	R164	Concomitant Medication	SIGN			9	Gaster	20	mg	IV		Others		others(Prevention of Gastritis)
S01-066	R164	Concomitant Medication	SIGN			10	Hexamedine	250	ml	Other		Others		others(prevention of Mucositis oral)	Rinse
S01-066	R164	Concomitant Medication	SIGN			11	Synthyroxine	150	mcg	PO		Others		(Others)Thyroid hormone supplementation
S01-066	R164	Concomitant Medication	SIGN			12	Carol-F	3	T	PO		AE	1 Neck pain	AE(Neck pain)
S01-066	R164	Concomitant Medication	SIGN			13	Motilitone	90	mcg	PO		Others		others(prevention of Dyspepsia)
S01-066	R164	Concomitant Medication	SIGN			14	Stogar	20	mg	PO		Others		others(Prevention of Gastritis)
S01-066	R164	Concomitant Medication	SIGN			15	Calcium carbonate	3000	mcg	PO		Others		others(Prevention of Gastritis)
S01-066	R164	Concomitant Medication	SIGN			16	One-alpha	1.5	mcg	PO		Others		others(Prevention of Hypocalcemia)
S01-066	R164	Concomitant Medication	SIGN			17	Synthyroxine	150	mcg	PO	Ongoing	Others		(Others)Thyroid hormone supplementation
S01-066	R164	Concomitant Medication	SIGN			18	Motilitone	60	mg	PO		Others		others(prevention of Dyspepsia)
S01-066	R164	Concomitant Medication	SIGN			19	Suprax	200	mg	PO		Others		(Other) infection prevention
S01-067	R165	Concomitant Medication	SIGN			1	Vitamine D3 B.O.N	5	mg	IM		Others		others(Prevention of Vitamin deficiency)
S01-067	R165	Concomitant Medication	SIGN			2	Plasma solution A	1000	ml	IV		Others		Others (prevention of dehydration)
S01-067	R165	Concomitant Medication	SIGN			3	Fontiam	2	g	IV		Others		(Other) infection prevention
S01-067	R165	Concomitant Medication	SIGN			4	Zinc S	20	mg	IV		Others		(others) Preventing Zinc Deficiency
S01-067	R165	Concomitant Medication	SIGN			5	Winuf peri	1450	ml	IV		Others		(others)Prevention of undernutrition
S01-067	R165	Concomitant Medication	SIGN			6	Amoburofen	800	mg	IV		AE	1 Neck pain	AE(Neck pain)
S01-067	R165	Concomitant Medication	SIGN			7	Selenase T Pro	1000	mcg	IV		Others		others(Prevention of selenium deficiency)
S01-067	R165	Concomitant Medication	SIGN			8	Mucosten inj	600	mg	IV		Others		(others)Prevention of sputum
S01-067	R165	Concomitant Medication	SIGN			9	Gaster	20	mg	IV		Others		others(Prevention of Gastritis)
S01-067	R165	Concomitant Medication	SIGN			10	Hexamedine	250	ml	Other		Others		others(prevention of Mucositis oral)	Rinse
S01-067	R165	Concomitant Medication	SIGN			11	Synthyroxine	150	mcg	PO		Others		(Others)Thyroid hormone supplementation
S01-067	R165	Concomitant Medication	SIGN			12	Carol-F	3	T	PO		AE	1 Neck pain	AE(Neck pain)
S01-067	R165	Concomitant Medication	SIGN			13	Motilitone	90	mg	PO		Others		others(prevention of Dyspepsia)
S01-067	R165	Concomitant Medication	SIGN			14	Stogar	20	mg	PO		Others		others(Prevention of Gastritis)
S01-067	R165	Concomitant Medication	SIGN			15	Calcium carbonate	3000	mg	PO		Others		others(Prevention of Gastritis)
S01-067	R165	Concomitant Medication	SIGN			16	One-alpha	1	mcg	PO		Others		others(Prevention of Hypocalcemia)
S01-067	R165	Concomitant Medication	SIGN			17	Synthyroxine	150	mcg	PO	Ongoing	Others		(Others)Thyroid hormone supplementation
S01-067	R165	Concomitant Medication	SIGN			18	Atacand	8	mg	PO	Ongoing	Underlying disease	Hypertension	Medical history(Hypertension)
S01-068	R166	Concomitant Medication	SIGN			1	Plasma solution A	1000	ml	IV		Others		Others (prevention of dehydration)
S01-068	R166	Concomitant Medication	SIGN			2	Fontiam	2	g	IV		Others		(Other) infection prevention
S01-068	R166	Concomitant Medication	SIGN			3	Zinc S	20	mg	IV		Others		(others) Preventing Zinc Deficiency
S01-068	R166	Concomitant Medication	SIGN			4	Winuf peri	1450	ml	IV		Others		(others)Prevention of undernutrition
S01-068	R166	Concomitant Medication	SIGN			5	Amoburofen	800	mg	IV		AE	1 Neck pain	AE(Neck pain)
S01-068	R166	Concomitant Medication	SIGN			6	Selenase T Pro	1000	mcg	IV		Others		others(Prevention of selenium deficiency)
S01-068	R166	Concomitant Medication	SIGN			7	Thytamin	2	T	PO		Others		others(Prevention of Vitamin deficiency)
S01-068	R166	Concomitant Medication	SIGN			8	Methimazole	10	mg	PO		Others		(Others)Thyroid hormone supplementation
S01-068	R166	Concomitant Medication	SIGN			9	Mucoten inj	600	mg	PO		Others		(others)Prevention of sputum
S01-068	R166	Concomitant Medication	SIGN			10	Synthyroxine	150	mcg	PO		Others		(Others)Thyroid hormone supplementation
S01-068	R166	Concomitant Medication	SIGN			11	Carol-F	3	T	PO		AE	1 Neck pain	AE(Neck pain)
S01-068	R166	Concomitant Medication	SIGN			12	Motilitone	90	mg	PO		Others		others(prevention of Dyspepsia)
S01-068	R166	Concomitant Medication	SIGN			13	Stogar	20	mg	PO		Others		others(Prevention of Gastritis)
S01-068	R166	Concomitant Medication	SIGN			14	Calcium carbonate	3000	mg	PO		Others		others(Prevention of Hypocalcemia)
S01-068	R166	Concomitant Medication	SIGN			15	One-alpha	1.5	mcg	PO		Others		others(Prevention of Hypocalcemia)
S01-068	R166	Concomitant Medication	SIGN			16	Synthyroxine	125	mcg	PO	Ongoing	Others		(Others)Thyroid hormone supplementation
S01-068	R166	Concomitant Medication	SIGN			17	Calcium carbonate	2000	mcg	PO		Others		others(Prevention of Hypocalcemia)
S01-068	R166	Concomitant Medication	SIGN			18	One-alpha	1	mcg	PO		Others		others(Prevention of Hypocalcemia)
S01-068	R166	Concomitant Medication	SIGN			19	Methimazole	10	mg	PO	Ongoing	Underlying disease	Graves disease	Medical history(Graves disease)
S01-069	R167	Concomitant Medication	SIGN			1	Vitamine D3 B.O.N	5	mg	IM		Others		others(Prevention of Vitamin D deficiency)
S01-069	R167	Concomitant Medication	SIGN			2	Plasma solution A	1000	ml	IV		Others		Others (prevention of dehydration)
S01-069	R167	Concomitant Medication	SIGN			3	Fontiam	2	g	IV		Others		(Other) infection prevention
S01-069	R167	Concomitant Medication	SIGN			4	Zinc S	20	mg	IV		Others		(others) Preventing Zinc Deficiency
S01-069	R167	Concomitant Medication	SIGN			5	Winuf peri	1450	ml	IV		Others		(others)Prevention of undernutrition
S01-069	R167	Concomitant Medication	SIGN			6	Amoburofen	800	mg	IV		AE	1 Neck pain	AE(Neck pain)
S01-069	R167	Concomitant Medication	SIGN			7	Selenase T Pro	1000	mcg	IV		Others		others(Prevention of selenium deficiency)
S01-069	R167	Concomitant Medication	SIGN			8	Mucosten inj	600	mg	PO		Others		(others)Prevention of sputum
S01-069	R167	Concomitant Medication	SIGN			9	Synthyroxine	150	mcg	PO		Others		(Others)Thyroid hormone supplementation
S01-069	R167	Concomitant Medication	SIGN			10	Carol-F	3	T	PO		AE	1 Neck pain	AE(Neck pain)
S01-069	R167	Concomitant Medication	SIGN			11	Motilitone	90	mg	PO		Others		others(prevention of Dyspepsia)
S01-069	R167	Concomitant Medication	SIGN			12	Stogar	20	mg	PO		Others		others(Prevention of Gastritis)
S01-069	R167	Concomitant Medication	SIGN			13	Calcium carbonate	3000	mg	PO		Others		others(Prevention of Hypocalcemia)
S01-069	R167	Concomitant Medication	SIGN			14	One-alpha	1.5	mcg	PO		Others		others(Prevention of Hypocalcemia)
S01-069	R167	Concomitant Medication	SIGN			15	Synthyroxine	150	mcg	PO	Ongoing	Others		(Others)Thyroid hormone supplementation
S01-069	R167	Concomitant Medication	SIGN			16	Calcium carbonate	2000	mg	PO		Others		others(Prevention of Hypocalcemia)
S01-069	R167	Concomitant Medication	SIGN			17	One-alpha	1	mcg	PO		Others		others(Prevention of Hypocalcemia)
S01-069	R167	Concomitant Medication	SIGN			18	Tetronine	40	mcg	PO	Ongoing	Others		(Others)Thyroid hormone supplementation
S01-070	R168	Concomitant Medication	SIGN			1	Plasma solution A	1000	ml	IV		Others		Others (prevention of dehydration)
S01-070	R168	Concomitant Medication	SIGN			2	Fontiam	2	g	IV		Others		(Other) infection prevention
S01-070	R168	Concomitant Medication	SIGN			3	Zinc S	20	mg	IV		Others		(others) Preventing Zinc Deficiency
S01-070	R168	Concomitant Medication	SIGN			4	Winuf peri	1450	ml	IV		Others		(others)Prevention of undernutrition
S01-070	R168	Concomitant Medication	SIGN			5	Selenase T Pro	1000	mcg	IV		Others		others(Prevention of selenium deficiency)
S01-070	R168	Concomitant Medication	SIGN			6	Mucosten inj	600	mg	PO		Others		(others)Prevention of sputum
S01-070	R168	Concomitant Medication	SIGN			7	Hexamedine	100	ml	Other		Others		others(prevention of Mucositis oral)	Rinse
S01-070	R168	Concomitant Medication	SIGN			8	Synthyroxine	150	mcg	PO		Others		(Others)Thyroid hormone supplementation
S01-070	R168	Concomitant Medication	SIGN			9	Carol-F	3	T	PO		AE	1 Neck pain	AE(Neck pain)
S01-070	R168	Concomitant Medication	SIGN			10	Motilitone	90	mg	PO		Others		others(prevention of Dyspepsia)
S01-070	R168	Concomitant Medication	SIGN			11	Stogar	20	mg	PO		Others		others(Prevention of Gastritis)
S01-070	R168	Concomitant Medication	SIGN			12	Calcium carbonate	3000	mg	PO		Others		others(Prevention of Gastritis)
S01-070	R168	Concomitant Medication	SIGN			13	One-alpha	1.5	mcg	PO		Others		others(Prevention of Hypocalcemia)
S01-070	R168	Concomitant Medication	SIGN			14	Synthyroxine	150	mcg	PO	Ongoing	Others		(Others)Thyroid hormone supplementation
S01-070	R168	Concomitant Medication	SIGN			15	Tenormin	50	mg	PO	Ongoing	Underlying disease	HTN	Medical history(Hypertension)
S01-070	R168	Concomitant Medication	SIGN			16	Hardcal chewable easy	2	T	PO		Others		others(Prevention of Vitamin deficiency)
S01-070	R168	Concomitant Medication	SIGN			17	Synatura syr(pack)	45	ml	PO		Others		(others)Prevention of sputum
S01-071	R169	Concomitant Medication	SIGN			1	Plasma solution A	1000	ml	IV		Others		Others (prevention of dehydration)
S01-071	R169	Concomitant Medication	SIGN			2	Fontiam	2	g	IV		Others		(Other) infection prevention
S01-071	R169	Concomitant Medication	SIGN			3	Zinc S	20	mg	IV		Others		(others) Preventing Zinc Deficiency
S01-071	R169	Concomitant Medication	SIGN			4	Winuf peri	1450	ml	IV		Others		(others)Prevention of undernutrition
S01-071	R169	Concomitant Medication	SIGN			5	Selenase T Pro	1000	mcg	IV		Others		others(Prevention of selenium deficiency)
S01-071	R169	Concomitant Medication	SIGN			6	Mucosten inj	600	mg	PO		Others		(others)Prevention of sputum
S01-071	R169	Concomitant Medication	SIGN			7	Hexamedine	100	ml	Other		Others		others(prevention of Mucositis oral)	Rinse
S01-071	R169	Concomitant Medication	SIGN			8	Vitamine D3 B.O.N	5	mg	IM		Others		others(Prevention of Vitamin deficiency)
S01-071	R169	Concomitant Medication	SIGN			9	Carol-F	3	T	PO		AE	1 Neck pain	AE(Neck pain)
S01-071	R169	Concomitant Medication	SIGN			10	Synthyroxine	100	mcg	PO		Others		(Others)Thyroid hormone supplementation
S01-071	R169	Concomitant Medication	SIGN			11	Motilitone	90	mg	PO		Others		others(prevention of Dyspepsia)
S01-071	R169	Concomitant Medication	SIGN			12	Stogar	20	mg	PO		Others		others(Prevention of Gastritis)
S01-071	R169	Concomitant Medication	SIGN			13	Calcium carbonate	3000	mg	PO		Others		others(Prevention of Gastritis)
S01-071	R169	Concomitant Medication	SIGN			14	One-alpha	1.5	mcg	PO		Others		others(prevention of Calcium deficiency)
S01-071	R169	Concomitant Medication	SIGN			15	Synthyroxine	200	mcg	PO	Ongoing	Others		(Others)Thyroid hormone supplementation
S01-071	R169	Concomitant Medication	SIGN			16	Calcium carbonate	2000	mg	PO		Others		others(Prevention of Hypocalcemia)
S01-071	R169	Concomitant Medication	SIGN			17	One-alpha	1.0	mcg	PO		Others		others(Prevention of Hypocalcemia)
S01-071	R169	Concomitant Medication	SIGN			18	Amoburofen	800	mg	IV		AE	1 Neck pain	AE(Neck pain)
S01-071	R169	Concomitant Medication	SIGN			19	Olmetec	20	mg	PO		Underlying disease	Hypertension	Medical history(Hypertension)
S01-071	R169	Concomitant Medication	SIGN			20	Olmetec	10	mg	PO		Underlying disease	Hypertension	Medical history(Hypertension)
S01-071	R169	Concomitant Medication	SIGN			21	Olmetec	20	mg	PO	Ongoing	Underlying disease	Hypertension	Medical history(Hypertension)
S01-072	R170	Concomitant Medication	SIGN			1	Fontiam	2	g	IV		Others		(Other) infection prevention
S01-072	R170	Concomitant Medication	SIGN			2	Zinc S	20	mg	IV		Others		(others) Preventing Zinc Deficiency
S01-072	R170	Concomitant Medication	SIGN			3	Winuf peri	1450	ml	IV		Others		(others)Prevention of undernutrition
S01-072	R170	Concomitant Medication	SIGN			4	Selenase T Pro	1000	mcg	IV		Others		others(Prevention of selenium deficiency)
S01-072	R170	Concomitant Medication	SIGN			5	Mucosten inj	600	mg	PO		Others		(others)Prevention of sputum
S01-072	R170	Concomitant Medication	SIGN			6	Synthyroxine	150	mcg	PO		Others		(Others)Thyroid hormone supplementation
S01-072	R170	Concomitant Medication	SIGN			7	Carol-F	3	T	PO		AE	1 Neck pain	AE(Neck pain)
S01-072	R170	Concomitant Medication	SIGN			8	Motilitone	90	mg	PO		Others		others(prevention of Dyspepsia)
S01-072	R170	Concomitant Medication	SIGN			9	Stogar	20	mg	PO		Others		others(Prevention of Gastritis)
S01-072	R170	Concomitant Medication	SIGN			10	Synthyroxine	150	mcg	PO	Ongoing	Others		(Others)Thyroid hormone supplementation
S03-001	R301	Concomitant Medication	SIGN			1	Serikar	25	mg	PO	Ongoing	Underlying disease	Hepertension / medication (Serikor 5/20mg Qd)	(Medical history)hypotensor
S03-001	R301	Concomitant Medication	SIGN			2	Muteran	600	mg	IV		Others		apophlegmatic
S03-001	R301	Concomitant Medication	SIGN			3	Nasea	0.3	mg	IV		Others		suppression of nausea and vomiting
S03-001	R301	Concomitant Medication	SIGN			4	Botropase	3	KU	IV		Others		Bleeding Prevention
S03-001	R301	Concomitant Medication	SIGN			5	Synthyroxine	88	mcg	PO	Ongoing	Others		Thyroid hormone supplementation
S03-001	R301	Concomitant Medication	SIGN			6	Aclofen	200	mg	PO		Others		analgesics
S03-001	R301	Concomitant Medication	SIGN			7	Surfolase	200	mg	PO		Others		apophlegmatic
S03-001	R301	Concomitant Medication	SIGN			8	Ranibic	150	mg	PO		Others		gastric protection
S03-001	R301	Concomitant Medication	SIGN			9	Relaxia	375	mg	PO		Others		skeletal muscle relaxation
S03-001	R301	Concomitant Medication	SIGN			10	Valentac	75	mg	IM		Others		analgesics
S03-001	R301	Concomitant Medication	SIGN			11	Noltec	10	mg	PO		Others		gastroprotective agent
S03-002	R302	Concomitant Medication	SIGN			1	Flumarin inj	500	mg	IV		Others		antibiotic for reaction test
S03-002	R302	Concomitant Medication	SIGN			2	Muteran inj	600	mg	IV		Others		apophlegmatic
S03-002	R302	Concomitant Medication	SIGN			3	Nasea inj	0.3	mg	IV		Others		suppression of nausea and vomiting
S03-002	R302	Concomitant Medication	SIGN			4	perdipine inj	0.5	mg	IV		Others		hypotensor
S03-002	R302	Concomitant Medication	SIGN			5	Fentanylcitrate	50	mcg	IV		Others		analgesics
S03-002	R302	Concomitant Medication	SIGN			6	onseran inj	4	mg	IV		Others		suppression of nausea and vomiting
S03-002	R302	Concomitant Medication	SIGN			7	valentac inj	75	mg	IM		Others		analgesics
S03-002	R302	Concomitant Medication	SIGN			8	Botropase inj	1	KU	IV		Others		Bleeding Prevention
S03-002	R302	Concomitant Medication	SIGN			9	Flumarin inj	1000	mg	IV		Others		infection prevention
S03-002	R302	Concomitant Medication	SIGN			10	Synthyroid	100	mcg	PO		Others		Prevention of hypothyroidism
S03-002	R302	Concomitant Medication	SIGN			11	Synthyroxine	50	mcg	PO		Others		Prevention of hypothyroidism
S03-002	R302	Concomitant Medication	SIGN			12	Aclofen tab.	100	mg	PO		Others		analgesics
S03-002	R302	Concomitant Medication	SIGN			13	Sufolase cap.	100	mg	PO		Others		apophlegmatic
S03-002	R302	Concomitant Medication	SIGN			14	Ranibic tab.	75	mg	PO		Others		gastric protection
S03-002	R302	Concomitant Medication	SIGN			15	Relaxia tab.	125	mg	PO		Others		skeletal muscle relaxation
S03-002	R302	Concomitant Medication	SIGN			16	Synthyroxine tab.	125	mcg	PO		Others		Prevention of hypothyroidism
S03-002	R302	Concomitant Medication	SIGN			17	Letopra tab.	10	mg	PO	Ongoing	Others		gastric protection
S03-002	R302	Concomitant Medication	SIGN			18	Dilatrend tab.	12.5	mg	PO	Ongoing	Others		hypotensor
S03-002	R302	Concomitant Medication	SIGN			19	Botropase inj	1	KU	IV		Others		Bleeding Prevention
S03-002	R302	Concomitant Medication	SIGN			20	Synthyroid	100	mcg	PO		Others		Prevention of hypothyroidism
S03-002	R302	Concomitant Medication	SIGN			21	Synthyroxine tab	25	mcg	PO		Others		Prevention of hypothyroidism
S03-002	R302	Concomitant Medication	SIGN			22	Aclofen tab	200	mg	PO		Others		analgesics
S03-002	R302	Concomitant Medication	SIGN			23	Surfolase cap	200	mg	PO		Others		apophlegmatic
S03-002	R302	Concomitant Medication	SIGN			24	Ranibic tab	150	mg	PO		Others		gastric protection
S03-002	R302	Concomitant Medication	SIGN			25	Relaxia tab	250	mg	PO		Others		skeletal muscle relaxation
S03-002	R302	Concomitant Medication	SIGN			26	Synthyroid	100	mcg	PO		Others		Prevention of hypothyroidism
S03-002	R302	Concomitant Medication	SIGN			27	Synthyroxin tab	25	mcg	PO		Others		Prevention of hypothyroidism
S03-002	R302	Concomitant Medication	SIGN			28	Aclofen tab	100	mg	PO		Others		analgesics
S03-002	R302	Concomitant Medication	SIGN			29	Surfalase cap	100	mg	PO		Others		apophlegmatic
S03-002	R302	Concomitant Medication	SIGN			30	Ranibic tab	75	mg	PO		Others		gastric protection
S03-002	R302	Concomitant Medication	SIGN			31	Relaxia tab	125	mg	PO		Others		skeletal muscle relaxation
S03-003	R303	Concomitant Medication	SIGN			1	Valentac	75	mg	IM		Others		analgesics
S03-003	R303	Concomitant Medication	SIGN			2	Muteran	600	mg	IV		Others		apophlegmatic
S03-003	R303	Concomitant Medication	SIGN			3	Nasea	0.3	mg	IV		Others		suppression of nausea and vomiting
S03-003	R303	Concomitant Medication	SIGN			4	Botropase	1	KU	IV		Others		Bleeding Prevention
S03-003	R303	Concomitant Medication	SIGN			5	Synthyroxine	88	mcg	PO		Others		Prevention of hypothyroidism
S03-003	R303	Concomitant Medication	SIGN			6	Aclofen	100	mg	PO		Others		analgesics
S03-003	R303	Concomitant Medication	SIGN			7	Surfolase	100	mg	PO		Others		apophlegmatic
S03-003	R303	Concomitant Medication	SIGN			8	Ranibic tab.	125	mg	PO		Others		gastric protection
S03-003	R303	Concomitant Medication	SIGN			9	Relaxia tab.	125	mg	PO		Others		skeletal muscle relaxation
S03-003	R303	Concomitant Medication	SIGN			10	Botropase	1	KU	IV		Others		Bleeding Prevention
S03-003	R303	Concomitant Medication	SIGN			11	Synthyroxine	88	mcg	PO		Others		Prevention of hypothyroidism
S03-003	R303	Concomitant Medication	SIGN			12	Aclofen tab.	100	mg	PO		Others		analgesics
S03-003	R303	Concomitant Medication	SIGN			13	Surfolase	100	mg	PO		Others		apophlegmatic
S03-003	R303	Concomitant Medication	SIGN			14	Ranibic tab.	75	mg	PO		Others		gastric protection
S03-003	R303	Concomitant Medication	SIGN			15	Relaxia tab.	125	mg	PO		Others		skeletal muscle relaxation
S03-003	R303	Concomitant Medication	SIGN			16	Synthyroxine	88	mcg	PO		Others		Prevention of hypothyroidism
S03-003	R303	Concomitant Medication	SIGN			17	Aclofen tab.	100	mg	PO		Others		analgesics
S03-003	R303	Concomitant Medication	SIGN			18	Surfolase cap.	100	mg	PO		Others		apophlegmatic
S03-003	R303	Concomitant Medication	SIGN			19	Ranibic tab	75	mg	PO		Others		gastric protection
S03-003	R303	Concomitant Medication	SIGN			20	Relaxia	125	mg	PO		Others		skeletal muscle relaxation
S03-003	R303	Concomitant Medication	SIGN			21	Dicamax D tab.	250	mg	PO		Others		calcium
S03-003	R303	Concomitant Medication	SIGN			22	Synthyroxine tab.	88	mcg	PO		Others		Prevention of hypothyroidism
S03-003	R303	Concomitant Medication	SIGN			23	Flumarin inj	500	mg	IV		Others		Antibiotics for skin test
S03-004	R304	Concomitant Medication	SIGN			1	Muteran inj	600	mg	IV		Others		apophlegmatic
S03-004	R304	Concomitant Medication	SIGN			2	Nasea inj	0.3	mg	IV		Others		suppression of nausea and vomiting
S03-004	R304	Concomitant Medication	SIGN			3	Botropase inj	1	KU	IV		Others		Bleeding Prevention
S03-004	R304	Concomitant Medication	SIGN			4	livial	UK	UK	PO	Ongoing	Others		hormonal drugs
S03-004	R304	Concomitant Medication	SIGN			5	lipilou	UK	UK	PO	Ongoing	Others		hyperlipidemia
S03-004	R304	Concomitant Medication	SIGN			6	Synthyroid	100	mcg	PO		Others		Prevention of hypothyroidism
S03-004	R304	Concomitant Medication	SIGN			7	Aclofen tab	100	mg	PO		Others		analgesics
S03-004	R304	Concomitant Medication	SIGN			8	Surfolase	100	mg	PO		Others		apophlegmatic
S03-004	R304	Concomitant Medication	SIGN			9	Ranibic tab	75	mg	PO		Others		gastric protection
S03-004	R304	Concomitant Medication	SIGN			10	Relaxia tab	125	mg	PO		Others		skeletal muscle relaxation
S03-004	R304	Concomitant Medication	SIGN			11	Valentac inj	75	mg	IM		Others		analgesics
S03-004	R304	Concomitant Medication	SIGN			12	Botropase inj	1	KU	IV		Others		Bleeding Prevention
S03-004	R304	Concomitant Medication	SIGN			13	Synthyroid	100	mcg	PO		Others		Prevention of hypothyroidism
S03-004	R304	Concomitant Medication	SIGN			14	Allegra tab	120	mg	PO		Others		allergy
S03-004	R304	Concomitant Medication	SIGN			15	cough syrup	20	ml	PO		Others		apophlegmatic
S03-004	R304	Concomitant Medication	SIGN			16	Aclofen tab	200	mg	PO		Others		analgesics
S03-004	R304	Concomitant Medication	SIGN			17	Surfolase cap	100	mg	PO		Others		apophlegmatic
S03-004	R304	Concomitant Medication	SIGN			18	Ranibic tab	150	mg	PO		Others		gastric protection
S03-004	R304	Concomitant Medication	SIGN			19	Relaxia tab.	250	mg	PO		Others		skeletal muscle relaxation
S03-004	R304	Concomitant Medication	SIGN			20	Valentac inj	75	mg	IV		Others		analgesics
S03-004	R304	Concomitant Medication	SIGN			21	Synthyroid	100	mcg	PO		Others		Prevention of hypothyroidism
S03-004	R304	Concomitant Medication	SIGN			22	Aclofen tab.	100	mg	PO		Others		analgesics
S03-004	R304	Concomitant Medication	SIGN			23	Surfolase cap	100	mg	PO		Others		apophlegmatic
S03-004	R304	Concomitant Medication	SIGN			24	Ranibic tab	75	mg	PO		Others		gastric protection
S03-004	R304	Concomitant Medication	SIGN			25	Relaxia tab	125	mg	PO		Others		skeletal muscle relaxation
S03-004	R304	Concomitant Medication	SIGN			26	Synthyroid	0.1	mg	PO	Ongoing	Others		Prevention of hypothyroidism
S03-005	R305	Concomitant Medication	SIGN			1	muteran inj	600	mg	IV		Others		apophlegmatic
S03-005	R305	Concomitant Medication	SIGN			2	Nasea inj	0.3	mg	IV		Others		Prevention of nausea and vomiting
S03-005	R305	Concomitant Medication	SIGN			3	Botropase inj	1	KU	IV		Others		Bleeding Prevention
S03-005	R305	Concomitant Medication	SIGN			4	Synthyroxin tab	125	mcg	PO	Ongoing	Others		Prevention of hypothyroidism
S03-005	R305	Concomitant Medication	SIGN			5	Aclofen	100	mg	PO		Others		analgesics
S03-005	R305	Concomitant Medication	SIGN			6	Surfolase cap.	100	mg	PO		Others		apophlegmatic
S03-005	R305	Concomitant Medication	SIGN			7	Ranibic tab	75	mg	PO		Others		gastric protection
S03-005	R305	Concomitant Medication	SIGN			8	Relaxia tab	250	mg	PO		Others		skeletal muscle relaxation
S03-005	R305	Concomitant Medication	SIGN			9	Botropase inj	1	KU	IV		Others		Bleeding Prevention
S03-005	R305	Concomitant Medication	SIGN			10	Acolfen tab.	200	mg	PO		Others		analgesics
S03-005	R305	Concomitant Medication	SIGN			11	Surfolase cap.	200	mg	PO		Others		apophlegmatic
S03-005	R305	Concomitant Medication	SIGN			12	Ranibic tab.	150	mg	PO		Others		gastric protection
S03-005	R305	Concomitant Medication	SIGN			13	Relaxia tab.	375	mg	PO		Others		skeletal muscle relaxation
S03-005	R305	Concomitant Medication	SIGN			14	Aclofen tab.	100	mg	PO		Others		analgesics
S03-005	R305	Concomitant Medication	SIGN			15	Surfolase cap.	100	mg	PO		Others		apophlegmatic
S03-005	R305	Concomitant Medication	SIGN			16	Ranibic tab	75	mg	PO		Others		gastric protection
S03-005	R305	Concomitant Medication	SIGN			17	Relaxia tab	125	mg	PO		Others		skeletal muscle relaxation
S03-005	R305	Concomitant Medication	SIGN			18	Levotuss tab	180	mg	PO		Others		apophlegmatic
S03-006	R306	Concomitant Medication	SIGN			1	muteran inj	600	mg	IV		Others		apophlegmatic
S03-006	R306	Concomitant Medication	SIGN			2	Nasea inJ	0.3	mg	IV		Others		suppression of nausea and vomiting
S03-006	R306	Concomitant Medication	SIGN			3	Botropase	1	KU	IV		Others		Bleeding Prevention
S03-006	R306	Concomitant Medication	SIGN			4	synthyroid tab	100	mcg	PO		Others		Prevention of hypothyroidism
S03-006	R306	Concomitant Medication	SIGN			5	one-alpha tab	0.5	mg	PO		Others		Prevention of osteoporosis
S03-006	R306	Concomitant Medication	SIGN			6	Relaxia tab	125	mg	PO		Others		skeletal muscle relaxation
S03-006	R306	Concomitant Medication	SIGN			7	Hadcal chewable	1	T	PO		Others		calcium
S03-006	R306	Concomitant Medication	SIGN			8	Magmil tab	500	mg	PO		Others		antacid
S03-006	R306	Concomitant Medication	SIGN			9	Botropase	1	ku	IV		Others		Bleeding Prevention
S03-006	R306	Concomitant Medication	SIGN			10	synthyroid	100	mcg	PO		Others		Prevention of hypothyroidism
S03-006	R306	Concomitant Medication	SIGN			11	Aclofen tab	200	mg	PO		Others		analgesics
S03-006	R306	Concomitant Medication	SIGN			12	Surfolace cap	200	mg	PO		Others		apophlegmatic
S03-006	R306	Concomitant Medication	SIGN			13	Ranibic	150	mg	PO		Others		gastric protection
S03-006	R306	Concomitant Medication	SIGN			14	Relaxia tab	375	mg	PO		Others		skeletal muscle relaxation
S03-006	R306	Concomitant Medication	SIGN			15	Hadcal	5	T	PO		Others		calcium
S03-006	R306	Concomitant Medication	SIGN			16	one-alpha tab	0.5	mcg	PO		Others		Prevention of osteoporosis
S03-006	R306	Concomitant Medication	SIGN			17	Magmil tab	500	mg	PO		Others		relief of bowel movements
S03-006	R306	Concomitant Medication	SIGN			18	synthyroid	100	mcg	PO	Ongoing	Others		Prevention of hypothyroidism
S03-006	R306	Concomitant Medication	SIGN			19	one-alpha	0.5	mcg	PO		Others		Prevention of osteoporosis
S03-006	R306	Concomitant Medication	SIGN			20	surfolase cap	100	mg	PO		Others		apophlegmatic
S03-006	R306	Concomitant Medication	SIGN			21	Ranibic tab	125	mg	PO		Others		gastric protection
S03-006	R306	Concomitant Medication	SIGN			22	Relaxia	125	mg	PO		Others		skeletal muscle relaxation
S03-006	R306	Concomitant Medication	SIGN			23	Hadcal	2	T	PO		Others		calcium
S03-006	R306	Concomitant Medication	SIGN			24	Dicamax	4000	mg	PO		Others		calcium
S03-007	R307	Concomitant Medication	SIGN			1	Gasmotin tab	15	mg	PO	Ongoing	Others		treatment of indigestion
S03-007	R307	Concomitant Medication	SIGN			2	Lanston cap	30	mg	PO	Ongoing	Others		treatment of indigestion
S03-007	R307	Concomitant Medication	SIGN			3	muteran inJ	600	mg	IV		Others		apophlegmatic
S03-007	R307	Concomitant Medication	SIGN			4	Nasea inJ	0.3	mg	IV		Others		suppression of nausea and vomiting
S03-007	R307	Concomitant Medication	SIGN			5	Botropase inJ	1	KU	IV		Others		Bleeding Prevention
S03-007	R307	Concomitant Medication	SIGN			6	Synthyroid	100	mcg	PO		Others		Prevention of hypothyroidism
S03-007	R307	Concomitant Medication	SIGN			7	Lanston LFDT	30	mg	PO		Others		treatment of indigestion
S03-007	R307	Concomitant Medication	SIGN			8	Gasmotin tab	15	mg	PO		Others		treatment of indigestion
S03-007	R307	Concomitant Medication	SIGN			9	Aclofen tab	100	mg	PO		Others		analgesics
S03-007	R307	Concomitant Medication	SIGN			10	Surfolase cap	100	mg	PO		Others		apophlegmatic
S03-007	R307	Concomitant Medication	SIGN			11	Ranibic tab	75	mg	PO		Others		gastric protection
S03-007	R307	Concomitant Medication	SIGN			12	Relaxia tab	125	mg	PO		Others		skeletal muscle relaxation
S03-007	R307	Concomitant Medication	SIGN			13	Hadcalchewable	1	T	PO		Others		calcium
S03-007	R307	Concomitant Medication	SIGN			14	one-alpha tab	0.5	mcg	PO		Others		Prevention of osteoporosis
S03-007	R307	Concomitant Medication	SIGN			15	Botropase inJ	1	KU	IV		Others		Bleeding Prevention
S03-007	R307	Concomitant Medication	SIGN			16	synthyroid	100	mcg	PO		Others		Prevention of hypothyroidism
S03-007	R307	Concomitant Medication	SIGN			17	Lanston	30	mg	PO		Others		antacid
S03-007	R307	Concomitant Medication	SIGN			18	Aclofen	200	mg	PO		Others		analgesics
S03-007	R307	Concomitant Medication	SIGN			19	surfolase	200	mg	PO		Others		apophlegmatic
S03-007	R307	Concomitant Medication	SIGN			20	Ranibic	150	mg	PO		Others		gastric protection
S03-007	R307	Concomitant Medication	SIGN			21	Gasmotin	15	mg	PO		Others		gastric protection
S03-007	R307	Concomitant Medication	SIGN			22	Hadcal	3	T	PO		Others		calcium
S03-007	R307	Concomitant Medication	SIGN			23	one-alpha	1.5	mcg	PO		Others		Prevention of osteoporosis
S03-007	R307	Concomitant Medication	SIGN			24	Relaxia	250	mg	PO		Others		skeletal muscle relaxation
S03-007	R307	Concomitant Medication	SIGN			25	synthyroid	0.1	mg	PO	Ongoing	Others		Prevention of hypothyroidism
S03-007	R307	Concomitant Medication	SIGN	ND		ND	ND	ND	ND	ND	ND	ND	ND	ND	ND
S03-007	R307	Concomitant Medication	SIGN			27	Lanston	15	mg	PO		Others		antacid
S03-007	R307	Concomitant Medication	SIGN			28	Aclofen	100	mg	PO		Others		analgesics
S03-007	R307	Concomitant Medication	SIGN			29	Surfolase	100	mg	PO		Others		apophlegmatic
S03-007	R307	Concomitant Medication	SIGN			30	Ranibic	75	mg	PO		Others		gastric protection
S03-007	R307	Concomitant Medication	SIGN			31	Gasmotin	5	mg	PO		Others		gastric protection
S03-007	R307	Concomitant Medication	SIGN			32	Hadcal	1	T	PO		Others		calcium
S03-007	R307	Concomitant Medication	SIGN			33	one-alpha	0.5	mcg	PO		Others		Prevention of osteoporosis
S03-007	R307	Concomitant Medication	SIGN			34	Relaxia	125	mg	PO		Others		skeletal muscle relaxation
S03-009	R308	Concomitant Medication	SIGN			1	Aclofen tab	100	mg	PO		Others		analgesics
S03-009	R308	Concomitant Medication	SIGN			2	surfolase cap	100	mg	PO		Others		apophlegmatic
S03-009	R308	Concomitant Medication	SIGN			3	Ranibic tab	100	mg	PO		Others		gastric protection
S03-009	R308	Concomitant Medication	SIGN			4	Relayia tab	150	mg	PO		Others		skeletal muscle relaxation
S03-009	R308	Concomitant Medication	SIGN			5	Hadcal	6	T	PO		Others		calcium
S03-009	R308	Concomitant Medication	SIGN			6	One-alpha tab	1.5	mcg	PO		Others		Prevention of osteoporosis
S03-009	R308	Concomitant Medication	SIGN			7	Aclofen tab	100	mg	PO		Others		analgesics
S03-009	R308	Concomitant Medication	SIGN			8	Synthyroid	100	mcg	PO		Others		Prevention of hypothyroidism
S03-009	R308	Concomitant Medication	SIGN			9	Aclofen tab	100	mg	PO		Others		analgesics
S03-009	R308	Concomitant Medication	SIGN			10	Surfolase cap	100	mg	PO		Others		apophlegmatic
S03-009	R308	Concomitant Medication	SIGN			11	Ranibic tab	75	mg	PO		Others		gastric protection
S03-009	R308	Concomitant Medication	SIGN			12	Relaxia tab	125	mg	PO		Others		skeletal muscle relaxation
S03-009	R308	Concomitant Medication	SIGN			13	Hadcal	2	T	PO		Others		calcium
S03-009	R308	Concomitant Medication	SIGN			14	One-alpha tab	0.5	mcg	PO		Others		Prevention of osteoporosis
S03-009	R308	Concomitant Medication	SIGN			15	Muteran inJ	600	mg	IV		Others		apophlegmatic
S03-009	R308	Concomitant Medication	SIGN			16	Nasea inJ	0.3	mg	IV		Others		suppression of nausea and vomiting
S03-009	R308	Concomitant Medication	SIGN			17	Botropase inJ	2	KU	IV		Others		Bleeding Prevention
S03-009	R308	Concomitant Medication	SIGN			18	Flumarin inJ	1000	mg	IV		Others		antibiotics
S03-009	R308	Concomitant Medication	SIGN			19	Synthyroid	100	mcg	PO		Others		Prevention of hypothyroidism
S03-009	R308	Concomitant Medication	SIGN			20	Hadcal	2	T	PO		Others		calcium
S03-009	R308	Concomitant Medication	SIGN			21	One-alpha tab	0.5	mcg	PO		Others		Prevention of osteoporosis
S03-009	R308	Concomitant Medication	SIGN			22	Aclofen tab	100	mg	PO		Others		analgesics
S03-009	R308	Concomitant Medication	SIGN			23	Surfolase cap	100	mg	PO		Others		apophlegmatic
S03-009	R308	Concomitant Medication	SIGN			24	Ranibic tab	75	mg	PO		Others		gastric protection
S03-009	R308	Concomitant Medication	SIGN			25	Relaxia tab	250	mg	PO		Others		skeletal muscle relaxation
S03-009	R308	Concomitant Medication	SIGN			26	Hadcal	4	T	PO		Others		calcium
S03-009	R308	Concomitant Medication	SIGN			27	One-alpha tab	1.0	mcg	PO		Others		Prevention of osteoporosis
S03-009	R308	Concomitant Medication	SIGN			28	Botropase inJ	1	KU	IV		Others		Bleeding Prevention
S03-009	R308	Concomitant Medication	SIGN			29	Synthyroid	100	mcg	PO		Others		Prevention of hypothyroidism
S03-009	R308	Concomitant Medication	SIGN			30	One-alpha	0.5	mcg	PO	Ongoing	Others		Prevention of osteoporosis
S03-009	R308	Concomitant Medication	SIGN			31	Dicamax- tab	3	T	PO	Ongoing	Others		Prevention of osteoporosis
S03-009	R308	Concomitant Medication	SIGN			32	Synthyroid	0.1	mg	PO	Ongoing	Others		Prevention of hypothyroidism
S03-010	R309	Concomitant Medication	SIGN			1	Muteran	600	mg	IV		Others		apophlegmatic
S03-010	R309	Concomitant Medication	SIGN			2	Nasea inJ	0.3	mg	IV		Others		suppression of nausea and vomiting
S03-010	R309	Concomitant Medication	SIGN			3	Botropase	2	KU	IV		Others		Bleeding Prevention
S03-010	R309	Concomitant Medication	SIGN			4	Flumarin	500	mg	IV		Others		antibiotics
S03-010	R309	Concomitant Medication	SIGN			5	Synthyroid	100	mcg	PO		Others		Prevention of hypothyroidism
S03-010	R309	Concomitant Medication	SIGN			6	Hadcal	4	T	PO		Others		calcium
S03-010	R309	Concomitant Medication	SIGN			7	One-alpha	1.5	mcg	PO		Others		Prevention of osteoporosis
S03-010	R309	Concomitant Medication	SIGN			8	Aclofen	100	mg	PO		Others		analgesics
S03-010	R309	Concomitant Medication	SIGN			9	Surfolase	100	mg	PO		Others		apophlegmatic
S03-010	R309	Concomitant Medication	SIGN			10	Ranibic	75	mg	PO		Others		gastric protection
S03-010	R309	Concomitant Medication	SIGN			11	Relaxia tab	250	mg	PO		Others		skeletal muscle relaxation
S03-010	R309	Concomitant Medication	SIGN			12	synthyroid	100	mcg	PO		Others		Prevention of hypothyroidism
S03-010	R309	Concomitant Medication	SIGN			13	Cough syrup	20	mg	PO		Others		apophlegmatic
S03-010	R309	Concomitant Medication	SIGN			14	Aclofen	200	mg	PO		Others		analgesics
S03-010	R309	Concomitant Medication	SIGN			15	Surfolase	200	mg	PO		Others		apophlegmatic
S03-010	R309	Concomitant Medication	SIGN			16	Ranibic	150	mg	PO		Others		gastric protection
S03-010	R309	Concomitant Medication	SIGN			17	Relaxia	375	mg	PO		Others		skeletal muscle relaxation
S03-010	R309	Concomitant Medication	SIGN			18	Hadcal	6	T	PO		Others		calcium
S03-010	R309	Concomitant Medication	SIGN			19	One-alpha	1.5	mcg	PO		Others		Prevention of osteoporosis
S03-010	R309	Concomitant Medication	SIGN			20	synthyroid	100	mcg	PO	Ongoing	Others		Prevention of hypothyroidism
S03-010	R309	Concomitant Medication	SIGN			21	synthyroxine tab	25	mcg	PO		Others		Prevention of hypothyroidism
S03-010	R309	Concomitant Medication	SIGN			22	Aclofen	100	mg	PO		Others		analgesics
S03-010	R309	Concomitant Medication	SIGN			23	Surfolase	100	mg	PO		Others		apophlegmatic
S03-010	R309	Concomitant Medication	SIGN			24	Relaxia	125	mg	PO		Others		skeletal muscle relaxation
S03-010	R309	Concomitant Medication	SIGN			25	Hadcal	2	T	PO		Others		calcium
S03-010	R309	Concomitant Medication	SIGN			26	One-alpha	0.5	mcg	PO	Ongoing	Others		Prevention of osteoporosis
S03-010	R309	Concomitant Medication	SIGN			27	Cough syrup	20	ml	PO		Others		apophlegmatic
S03-011	R310	Concomitant Medication	SIGN			1	Muteran	600	mg	IV		Others		apophlegmatic
S03-011	R310	Concomitant Medication	SIGN			2	Botropase	1	ku	IV		Others		Bleeding Prevention
S03-011	R310	Concomitant Medication	SIGN			3	Nasea	0.3	mg	IV		Others		Prevention of nausea and vomiting
S03-011	R310	Concomitant Medication	SIGN			4	Surfolase	200	mg	PO		Others		apophlegmatic
S03-011	R310	Concomitant Medication	SIGN			5	Aclofen	200	mg	PO		Others		analgesics
S03-011	R310	Concomitant Medication	SIGN			6	Hadcalchewable	8	T	PO		Others		calcium
S03-011	R310	Concomitant Medication	SIGN			7	Hadcal chewable	6T	T	PO		Others		calcium
S03-011	R310	Concomitant Medication	SIGN			8	Hadcal chewable	3	T	PO		Others		calcium
S03-011	R310	Concomitant Medication	SIGN			9	Relaxia tab	375	mg	PO		Others		skeletal muscle relaxation
S03-011	R310	Concomitant Medication	SIGN			10	Synthyroid	88	mcg	PO		Others		Prevention of hypothyroidism
S03-011	R310	Concomitant Medication	SIGN			11	Ranibic tab	150	mg	PO		Others		gastric protection
S03-011	R310	Concomitant Medication	SIGN			12	One-alpha	2	mcg	PO		Others		calcium
S03-011	R310	Concomitant Medication	SIGN			13	One-alpha	1.5	mcg	PO		Others		calcium
S03-011	R310	Concomitant Medication	SIGN			14	One-alpha	3	mcg	PO		Others		calcium
S03-012	R312	Concomitant Medication	SIGN			1	amlodi	5	mg	PO	Ongoing	Others		hypotensor
S03-012	R312	Concomitant Medication	SIGN			2	alpha losartan potassium	150	mg	PO	Ongoing	Others		cataract
S03-012	R312	Concomitant Medication	SIGN			3	entelon	150	mg	PO	Ongoing	Others		cataract
S03-012	R312	Concomitant Medication	SIGN			4	levopalsid	75	mg	PO	Ongoing	Others		cataract
S03-012	R312	Concomitant Medication	SIGN			5	locfenal	180	mg	PO	Ongoing	Others		cataract
S03-012	R312	Concomitant Medication	SIGN			6	Muteran	600	mg	IV		Others		apophlegmatic
S03-012	R312	Concomitant Medication	SIGN			7	Nasea	0.3	mg	IV		Others		suppression of nausea and vomiting
S03-012	R312	Concomitant Medication	SIGN			8	Botropase	1	KU	IV		Others		Bleeding Prevention
S03-012	R312	Concomitant Medication	SIGN			9	Synthyroid	0.15	mcg	PO	Ongoing	Others		Prevention of hypothyroidism
S03-012	R312	Concomitant Medication	SIGN			10	Aclofen	100	mg	PO		Others		analgesics
S03-012	R312	Concomitant Medication	SIGN			11	Surfolase	100	mg	PO		Others		apophlegmatic
S03-012	R312	Concomitant Medication	SIGN			12	Ranibic	75	mg	PO		Others		gastric protection
S03-012	R312	Concomitant Medication	SIGN			13	Relaxia	250	mg	PO		Others		skeletal muscle relaxation
S03-012	R312	Concomitant Medication	SIGN			14	Hadcalchewable	4	T	PO	Ongoing	Others		calcium
S03-012	R312	Concomitant Medication	SIGN			15	One-alpha	1.0	mcg	PO	Ongoing	Others		Calcium to prevent osteoporosis
S03-013	R311	Concomitant Medication	SIGN			1	Relaxia tab	375	mg	PO		Others		skeletal muscle relaxation
S03-013	R311	Concomitant Medication	SIGN			2	Aclofen	200	mg	PO		Others		analgesics
S03-013	R311	Concomitant Medication	SIGN			3	Surfolase	200	mg	PO		Others		apophlegmatic
S03-013	R311	Concomitant Medication	SIGN			4	Muteran	600	mg	IV		Others		apophlegmatic
S03-013	R311	Concomitant Medication	SIGN			5	Botropase	3	KU	IV		Others		Bleeding Prevention
S03-013	R311	Concomitant Medication	SIGN			6	Synthyroxin	50	mcg	PO		Others		Prevention of thyroid function
S03-013	R311	Concomitant Medication	SIGN			7	Synthroid	200	mcg	PO	Ongoing	Others		Prevention of thyroid function
S03-013	R311	Concomitant Medication	SIGN			8	Nasea inJ	1	ⓐ	IV		Others		Prevention of nausea and vomiting
S03-013	R311	Concomitant Medication	SIGN			9	Synthyroid	0.15	mcg	PO		Others		Prevention of thyroid function
S03-013	R311	Concomitant Medication	SIGN			10	Ranibic	150	mg	PO		Others		gastric protection
S03-014	R314	Concomitant Medication	SIGN			1	Muteran	1	A	IV		Others		apophlegmatic
S03-014	R314	Concomitant Medication	SIGN			2	Botropase	2	A	IV		Others		Bleeding Prevention
S03-014	R314	Concomitant Medication	SIGN			3	Nasea	1	A	IV		Others		Prevention of nausea and vomiting
S03-014	R314	Concomitant Medication	SIGN			4	Surfolase	2	C	PO		Others		apophlegmatic
S03-014	R314	Concomitant Medication	SIGN			5	Aclofen	2	T	PO		Others		analgesics
S03-014	R314	Concomitant Medication	SIGN			6	Hadcal	6	T	PO		Others		calcium
S03-014	R314	Concomitant Medication	SIGN			7	Relaxia	3	T	PO		Others		skeletal muscle relaxation
S03-014	R314	Concomitant Medication	SIGN			8	Synthyroxine	1	T	PO	Ongoing	Others		hypothyroidism
S03-014	R314	Concomitant Medication	SIGN			9	Synthyroid	1	T	PO		Others		hypothyroidism
S03-014	R314	Concomitant Medication	SIGN			10	Ranibic	2	T	PO		Others		gastric protection
S03-014	R314	Concomitant Medication	SIGN			11	One-alpha	3	T	PO		Others		calcium
S03-014	R314	Concomitant Medication	SIGN			12	Methimazole	0.5	T	PO		Others		hyperthyroidism
S03-014	R314	Concomitant Medication	SIGN			13	Dicamax	3	T	PO	Ongoing	Others		calcium supplements
S03-015	R313	Concomitant Medication	SIGN			1	Muteran inj	600	mg	IV		Others		apophlegmatic
S03-015	R313	Concomitant Medication	SIGN			2	Nasea inj	1	ⓐ	IV		Others		Prevention of nausea and vomiting
S03-015	R313	Concomitant Medication	SIGN			3	Botropase inj	3	ⓐ	IV		Others		Bleeding Prevention
S03-015	R313	Concomitant Medication	SIGN			4	Surfolase cap	2	C	PO		Others		apophlegmatic
S03-015	R313	Concomitant Medication	SIGN			5	Aclofen tab	2	T	PO		Others		analgesics
S03-015	R313	Concomitant Medication	SIGN			6	Dicamax D	250	mg	PO	Ongoing	Others		calcium supplements
S03-015	R313	Concomitant Medication	SIGN			7	Relaxia tab	375	mg	PO		Others		skeletal muscle relaxation
S03-015	R313	Concomitant Medication	SIGN			8	Synthyroid 0.1mg	1	T	PO		Others		Prevention of thyroid function
S03-015	R313	Concomitant Medication	SIGN			9	Ranibic tab 75mg	2	T	PO		Others		gastric protection
S03-015	R313	Concomitant Medication	SIGN			10	Synthyroxine 50mg	0.5	T	PO		Others		Prevention of thyroid function
S03-015	R313	Concomitant Medication	SIGN			11	Valentac inj 75mg	1	ⓐ	IM		Others		analgesics
S03-015	R313	Concomitant Medication	SIGN			12	Dexilant DR 60mg	1	T	PO	Ongoing	Others		gastric protection
S03-015	R313	Concomitant Medication	SIGN			13	Fentanyl citrate 50mg	1	ⓐ	IV		Others		analgesics
S03-015	R313	Concomitant Medication	SIGN			14	Synthyroxine tab 125 mcg	1	T	PO		Others		Prevention of thyroid function
S03-015	R313	Concomitant Medication	SIGN			15	Thyrogen inj 1.1mg	1	ⓐ	IM		Others		TSH test
S03-015	R313	Concomitant Medication	SIGN			16	Synthyroid tab 0.15mg	1	T	PO	Ongoing	Others		Prevention of thyroid function
S03-016	R316	Concomitant Medication	SIGN			1	Muteran	600	mg	IV		Others		apophlegmatic
S03-016	R316	Concomitant Medication	SIGN			2	Nasea	0.3	mg	IV		Others		suppression of nausea and vomiting
S03-016	R316	Concomitant Medication	SIGN			3	Botropase	3	KU	IV		Others		Bleeding Prevention
S03-016	R316	Concomitant Medication	SIGN			4	Surfolase cap	200	mg	PO		Others		apophlegmatic
S03-016	R316	Concomitant Medication	SIGN			5	Aclofen	200	mg	PO		Others		analgesics
S03-016	R316	Concomitant Medication	SIGN			6	Relaxia	375	mg	PO		Others		skeletal muscle relaxation
S03-016	R316	Concomitant Medication	SIGN			7	Hadcal chewable	4	T	PO	Ongoing	Others		calcium supplements
S03-016	R316	Concomitant Medication	SIGN			8	Synthyroid	100	mg	PO	Ongoing	Others		Prevention of hypothyroidism
S03-016	R316	Concomitant Medication	SIGN			9	Ranibic	150	mg	PO		Others		gastric protection
S03-016	R316	Concomitant Medication	SIGN			10	One-alpha	1	mg	PO	Ongoing	Others		calcium supplements
S03-016	R316	Concomitant Medication	SIGN			11	Valentac	75	mg	IM		Others		analgesics
S03-016	R316	Concomitant Medication	SIGN			12	Dexilant Dr	60	mg	PO	Ongoing	Others		gastric protection
S03-016	R316	Concomitant Medication	SIGN			13	Fentanyl citrate	50	mcg	IV		Others		analgesics
S03-017	R315	Concomitant Medication	SIGN			1	Muteran	600	mg	IV		Others		apophlegmatic
S03-017	R315	Concomitant Medication	SIGN			2	Nasea	0.3	mg	IV		Others		Prevention of nausea and vomiting
S03-017	R315	Concomitant Medication	SIGN			3	BotroPase	3	KU	IV		Others		Bleeding Prevention
S03-017	R315	Concomitant Medication	SIGN			4	Surfolase	200	mg	PO		Others		apophlegmatic
S03-017	R315	Concomitant Medication	SIGN			5	Aclofen	200	mg	PO		Others		analgesics
S03-017	R315	Concomitant Medication	SIGN			6	Hadcal chewable	6	T	PO	Ongoing	Others		calcium supplements
S03-017	R315	Concomitant Medication	SIGN			7	Relaxia	375	mg	PO		Others		muscle skeletal relaxation
S03-017	R315	Concomitant Medication	SIGN			8	Synthyroid	0.15	mg	PO	Ongoing	Others		Prevention of thyroid function
S03-017	R315	Concomitant Medication	SIGN			9	One alpha	1.5	mcg	PO	Ongoing	Others		calcium supplements
S03-017	R315	Concomitant Medication	SIGN			10	Magmill	1000	mg	PO		Others		Enhance intestinal function
S03-017	R315	Concomitant Medication	SIGN			11	Orosartan	1	T	PO	Ongoing	Others		hypotensor
S03-017	R315	Concomitant Medication	SIGN			12	Ranibic tab	150	mg	PO		Others		gastric protection
S03-017	R315	Concomitant Medication	SIGN			13	Valentac inj	75	mg	IM		Others		analgesics
S03-017	R315	Concomitant Medication	SIGN			14	Dexilant DR cap	60	mg	PO	Ongoing	Others		gastric protection
S03-017	R315	Concomitant Medication	SIGN			15	Fentanyl citrate	50	mcg	IV		Others		analgesics
S03-017	R315	Concomitant Medication	SIGN			16	Thyrogen	1.1	mg	IM		Others		TSH test
S03-018	NA018	Concomitant Medication	SIGN	ND		ND	ND	ND	ND	ND	ND	ND	ND	ND	ND
S03-019	R317	Concomitant Medication	SIGN			1	Muteran inj 600mg	1	ⓐ	IV		Others		apophlegmatic
S03-019	R317	Concomitant Medication	SIGN			2	Nasea inj 0.3mg	1	ⓐ	IV		Others		Prevention of nausea and vomiting
S03-019	R317	Concomitant Medication	SIGN			3	Botropase inj 1KU	3	ⓐ	IV		Others		Bleeding Prevention
S03-019	R317	Concomitant Medication	SIGN			4	Surfolase cap 100mg	2	C	PO		Others		apophlegmatic
S03-019	R317	Concomitant Medication	SIGN			5	Aclofen tap 100mg	2	T	PO		Others		analgesics
S03-019	R317	Concomitant Medication	SIGN			6	Valentac inj 75mg	1	A	IM		Others		analgesics
S03-019	R317	Concomitant Medication	SIGN			7	Relaxia tab	3	T	PO		Others		skeletal muscle relaxation
S03-019	R317	Concomitant Medication	SIGN			8	Synthyroxine tab 88 mcg	1	T	PO	Ongoing	Others		Prevention of hypothyroidism
S03-019	R317	Concomitant Medication	SIGN			9	Ranibic tab 75mg	2	T	PO		Others		gastric protection
S03-019	R317	Concomitant Medication	SIGN			10	Fetanyl citrate inj 50mcg	1	A	IV		Others		analgesics
S03-019	R317	Concomitant Medication	SIGN			11	Dexilant Dr cap 60mg	1	C	PO	Ongoing	Others		gastric protection
S03-019	R317	Concomitant Medication	SIGN			12	alpram 0.25 mg	3	T	PO	Ongoing	Others		anxiety disorder, panic disorder
S03-019	R317	Concomitant Medication	SIGN			13	Indenol10mg	3	T	PO	Ongoing	Others		anxiety disorder, panic disorder
S03-019	R317	Concomitant Medication	SIGN			14	Unizac	1	T	PO	Ongoing	Others		anxiety disorder, panic disorder
S03-019	R317	Concomitant Medication	SIGN			15	Pethidine Hcl inj 25mg	1	A	IV		Others		Pain relief
S03-020	R318	Concomitant Medication	SIGN			1	Muteran inj 600mg	1	ⓐ	IV		Others		apophlegmatic
S03-020	R318	Concomitant Medication	SIGN			2	Nasea 0.3mg	1	ⓐ	IV		Others		Prevention of nausea and vomiting
S03-020	R318	Concomitant Medication	SIGN			3	Fentanyl 50mcg	1	ⓐ	IV		Others		analgesics
S03-020	R318	Concomitant Medication	SIGN			4	Botropase 1KU/ml	3	ⓐ	IV		Others		Bleeding Prevention
S03-020	R318	Concomitant Medication	SIGN			5	Aclofen 10mg	2	T	PO		Others		analgesics
S03-020	R318	Concomitant Medication	SIGN			6	Surfolase 100mg	2	C	PO		Others		apophlegmatic
S03-020	R318	Concomitant Medication	SIGN			7	Albis tab	2	T	PO		Others		Prevention of gastric reflux
S03-020	R318	Concomitant Medication	SIGN			8	Relaxia 125mg	3	T	PO		Others		skeletal muscle relaxation
S03-020	R318	Concomitant Medication	SIGN			9	Synthyroid 0.1mg	1	T	PO		Others		(Others)Thyroid hormone supplementation(cancer)
S03-020	R318	Concomitant Medication	SIGN			10	Pritor 40mg	1	T	PO		Others		Hypertension
S03-020	R318	Concomitant Medication	SIGN			11	Orodipine 5mg	1	T	PO	Ongoing	Others		Hypertension
S03-020	R318	Concomitant Medication	SIGN			12	Pritor 80mg	1	T	PO	Ongoing	Others		Hypertension
S03-020	R318	Concomitant Medication	SIGN			13	Valentac 75mg	1	A	IM		Others		analgesics
S03-020	R318	Concomitant Medication	SIGN			14	Dexilant Dr 60mg	1	C	PO	Ongoing	Others		Prevention of gastric reflux
S03-021	R319	Concomitant Medication	SIGN			1	Muteran inj 600mg/6ml / A	1	ⓐ	IV		Others		apophlegmatic
S03-021	R319	Concomitant Medication	SIGN			2	Nasea inj	0.3	mg	IV		Others		Prevention of nausea and vomiting
S03-021	R319	Concomitant Medication	SIGN			3	Valentac inj	75	mg	IM		Others		analgesics
S03-021	R319	Concomitant Medication	SIGN			4	Botropase inj	1	KU	IV		Others		Bleeding Prevention
S03-021	R319	Concomitant Medication	SIGN			5	Hadcal chewable	2	T	PO	Ongoing	Others		calcium supplements
S03-021	R319	Concomitant Medication	SIGN			6	Surfolase cap	200	mg	PO		Others		apophlegmatic
S03-021	R319	Concomitant Medication	SIGN			7	Aclofen tab	200	mg	PO		Others		analgesics
S03-021	R319	Concomitant Medication	SIGN			8	Relaxia tab	375	mg	PO		Others		skeletal muscle relaxation
S03-021	R319	Concomitant Medication	SIGN			9	Synthyroid 0.1 mg	1	T	PO	Ongoing	Others		Thyroid hormone
S03-021	R319	Concomitant Medication	SIGN			10	Dexilant Dr cap	60	mg	PO	Ongoing	Others		Prevention of gastric reflux
S03-021	R319	Concomitant Medication	SIGN			11	Gastertab	40	mg	PO		AE	1 dysphagia	(AE)dysphagia
S03-021	R319	Concomitant Medication	SIGN			12	One-alpha tab	0.5	mcg	PO	Ongoing	Others		calcium
S03-021	R319	Concomitant Medication	SIGN			13	RaniDic tab	150	mg	PO		Others		gastric protection
S03-021	R319	Concomitant Medication	SIGN			14	Cefaclor cap	750	mg	PO		AE	1 dysphagia	dysphagia
S03-021	R319	Concomitant Medication	SIGN			15	Tylenol 8hr ER	1950	mg	PO		AE	1 dysphagia	dysphagia
S03-021	R319	Concomitant Medication	SIGN			16	Phosbine tab	2130	mg	PO		AE	numbness	(AE)hand tingling
S03-022	R320	Concomitant Medication	SIGN			1	cilotan plus	1	T	PO	Ongoing	Others		Hypertension
S03-023	R321	Concomitant Medication	SIGN			1	Muteran	600	mg	IV		Others		apophlegmatic
S03-023	R321	Concomitant Medication	SIGN			2	Nasea	0.3	mg	IV		Others		Prevention of nausea and vomiting
S03-023	R321	Concomitant Medication	SIGN			3	Valentac	75	mg	IM		Others		analgesics
S03-023	R321	Concomitant Medication	SIGN			4	Fetanyl citrate	50	mcg	IV		Others		analgesics
S03-023	R321	Concomitant Medication	SIGN			5	Botropase	2	KU	IV		Others		Bleeding Prevention
S03-023	R321	Concomitant Medication	SIGN			6	Hadcal chewable	6	T	PO		Others		calcium
S03-023	R321	Concomitant Medication	SIGN			7	One-alpha	1.5	mcg	PO	Ongoing	Others		calcium
S03-023	R321	Concomitant Medication	SIGN			8	Gaster	40	mg	PO		Others		gastric protection
S03-023	R321	Concomitant Medication	SIGN			9	Aclofen	200	mg	PO		Others		analgesics
S03-023	R321	Concomitant Medication	SIGN			10	Surfolase	200	mg	PO		Others		apophlegmatic
S03-023	R321	Concomitant Medication	SIGN			11	Ciustar(5mg)	1	T	PO	Ongoing	Others		hyperlipidemia
S03-023	R321	Concomitant Medication	SIGN			12	dicamax-D	1	T	PO	Ongoing	Others		Prevention of osteoporosis
S03-023	R321	Concomitant Medication	SIGN			13	Relaxia 125mg	3	T	PO		Others		skeletal muscle relaxation
S03-023	R321	Concomitant Medication	SIGN			14	Synthyroid	0.075	mg	PO	Ongoing	Others		Prevention of hypothyroidism
S03-023	R321	Concomitant Medication	SIGN			15	Hadcal chewable	3	T	PO	Ongoing	Others		calcium
S03-024	R322	Concomitant Medication	SIGN			1	Muteran	600	mg	IV		Others		apophlegmatic
S03-024	R322	Concomitant Medication	SIGN			2	Nasea	0.3	mg	IV		Others		Prevention of nausea and vomiting
S03-024	R322	Concomitant Medication	SIGN			3	Valentac	150	mg	IM		Others		analgesics
S03-024	R322	Concomitant Medication	SIGN			4	Botropase	3	KU	IV		Others		Bleeding Prevention
S03-024	R322	Concomitant Medication	SIGN			5	Aclofen	200	mg	PO		Others		analgesics
S03-024	R322	Concomitant Medication	SIGN			6	Surfolase	200	mg	PO		Others		apophlegmatic
S03-024	R322	Concomitant Medication	SIGN			7	Celebrex	200	mg	PO	Ongoing	AE	1 Lt Shoulder pain	Lt. Shoulder pain
S03-024	R322	Concomitant Medication	SIGN			8	Relaxia tab	375	mg	PO		Others		skeletal muscle relaxation
S03-024	R322	Concomitant Medication	SIGN			9	Synthyroxine	125	mcg	PO	Ongoing	Others		PostOP hormonal control
S03-024	R322	Concomitant Medication	SIGN			10	Dexilant Dr	60	mg	PO	Ongoing	Others		Prevention of gastric reflux
S03-024	R322	Concomitant Medication	SIGN			11	Gaster	40	mg	PO		Others		gastric protection
S03-025	R323	Concomitant Medication	SIGN			1	melodipine S	1	T	PO	Ongoing	Others		Hypertension
S03-025	R323	Concomitant Medication	SIGN			2	Hudron	5	mg	PO	Ongoing	Others		Prevention of osteoporosis
S03-025	R323	Concomitant Medication	SIGN			3	Valentac	75	mg	IM		Others		analgesics
S03-025	R323	Concomitant Medication	SIGN			4	Fentanyl citrate	50	mcg	IV		Others		analgesics
S03-025	R323	Concomitant Medication	SIGN			5	Relaxia	375	mg	PO		Others		skeletal muscle relaxation
S03-025	R323	Concomitant Medication	SIGN			6	Aclofen	200	mg	PO		Others		analgesics
S03-025	R323	Concomitant Medication	SIGN			7	Surfolase	200	mg	PO		Others		apophlegmatic
S03-025	R323	Concomitant Medication	SIGN			8	Gaster	40	mg	PO		Others		gastric protection
S03-025	R323	Concomitant Medication	SIGN			9	Muteran	600	mg	IV		Others		apophlegmatic
S03-025	R323	Concomitant Medication	SIGN			10	Synthyroxine	88	mcg	PO	Ongoing	Others		Thyroid hormone supplementation
S03-025	R323	Concomitant Medication	SIGN			11	Naseron	0.3	mg	IV		Others		Prevention of nausea and vomiting
S03-025	R323	Concomitant Medication	SIGN			12	One-alpha	1.5	mcg	PO		Others		calcium
S03-025	R323	Concomitant Medication	SIGN			13	One-alpha	1.0	mcg	PO	Ongoing	Others		calcium
S03-025	R323	Concomitant Medication	SIGN			14	Botropase	3	A	IV		Others		Bleeding Prevention
S03-025	R323	Concomitant Medication	SIGN			15	Hadcal chewable	3	T	PO		Others		calcium
S03-025	R323	Concomitant Medication	SIGN			16	Hadcal chewable	2	T	PO	Ongoing	Others		calcium
S03-025	R323	Concomitant Medication	SIGN			17	Dexilant Dr	60	mg	PO	Ongoing	Others		Prevention of gastric reflux
S03-026	R324	Concomitant Medication	SIGN			1	bioatrix	100	mg	PO		Others		myocardial infarction
S03-026	R324	Concomitant Medication	SIGN			2	dilatren SR	16	mg	PO	Ongoing	Others		myocardial infarction
S03-026	R324	Concomitant Medication	SIGN			3	capril	12.5	mg	PO	Ongoing	Others		myocardial infarction
S03-026	R324	Concomitant Medication	SIGN			4	atozet 10/10mg	1	T	PO	Ongoing	Others		myocardial infarction
S03-026	R324	Concomitant Medication	SIGN			5	Relaxia	375	mg	PO		Others		skeletal muscle relaxation
S03-026	R324	Concomitant Medication	SIGN			6	Aclofen	200	mg	PO		Others		analgesics
S03-026	R324	Concomitant Medication	SIGN			7	Surfolase	200	mg	PO		Others		apophlegmatic
S03-026	R324	Concomitant Medication	SIGN			8	Gaster	40	mg	PO		Others		gastric protection
S03-026	R324	Concomitant Medication	SIGN			9	Muteran	600	mg	IV		Others		apophlegmatic
S03-026	R324	Concomitant Medication	SIGN			10	Synthroxine	125	mcg	PO	Ongoing	Others		Thyroid hormone supplementation
S03-026	R324	Concomitant Medication	SIGN			11	Valentac	75	mg	IM		Others		analgesics
S03-026	R324	Concomitant Medication	SIGN			12	Naseron	0.3	mg	IV		Others		Prevention of nausea and vomiting
S03-026	R324	Concomitant Medication	SIGN			13	Fentanyl citrate	50	mcg	IV		Others		analgesics
S03-026	R324	Concomitant Medication	SIGN			14	Hadcal chewable	3	T	PO		Others		calcium
S03-026	R324	Concomitant Medication	SIGN			15	Hadcal chewable	2	T	PO	Ongoing	Others		calcium
S03-026	R324	Concomitant Medication	SIGN			16	One-alpha	1.5	mcg	PO		Others		calcium
S03-026	R324	Concomitant Medication	SIGN			17	One-alpha	1.0	mcg	PO	Ongoing	Others		calcium
S03-026	R324	Concomitant Medication	SIGN			18	Dexilant Dr	60	mg	PO	Ongoing	Others		gastric protection
S03-026	R324	Concomitant Medication	SIGN			19	Bonaling	150	mg	PO		Others		otolithiasis
S03-026	R324	Concomitant Medication	SIGN			20	Thyrogen	1.1	mg	IM		Others		isotope testing
S03-026	R324	Concomitant Medication	SIGN			21	bioatrix	100	mg	PO	Ongoing	Underlying disease	myocardial infarction	(Medical history)myocardial infarction
S03-027	R325	Concomitant Medication	SIGN			1	Relaxia	375	mg	PO		Others		skeletal muscle relaxation
S03-027	R325	Concomitant Medication	SIGN			2	Aclofen	200	mg	PO		Others		analgesics
S03-027	R325	Concomitant Medication	SIGN			3	Surfolase	200	mg	PO		Others		apophlegmatic
S03-027	R325	Concomitant Medication	SIGN			4	Gaster tab	40	mg	PO		Others		gastric protection
S03-027	R325	Concomitant Medication	SIGN			5	Muteran	600	mg	IV		Others		apophlegmatic
S03-027	R325	Concomitant Medication	SIGN			6	Naseron	0.3	mg	IV		Others		Prevention of nausea and vomiting
S03-027	R325	Concomitant Medication	SIGN			7	Botropase	3	KU	IV		Others		Bleeding Prevention
S03-027	R325	Concomitant Medication	SIGN			8	Valentac	75	mg	IM		Others		analgesics
S03-027	R325	Concomitant Medication	SIGN			9	Synthroid	0.075	mg	PO	Ongoing	Others		Thyroid hormone supplementation
S03-027	R325	Concomitant Medication	SIGN			10	Dicamax 1000	1	T	PO	Ongoing	Others		calcium supplements
S03-027	R325	Concomitant Medication	SIGN			11	Dexilant Dr	60	mg	PO	Ongoing	Others		Prevention of gastric reflux
S03-028	R326	Concomitant Medication	SIGN			1	Relaxia	375	mg	PO		Others		skeletal muscle relaxation
S03-028	R326	Concomitant Medication	SIGN			2	Aclofen	200	mg	PO		Others		analgesics
S03-028	R326	Concomitant Medication	SIGN			3	Surfolase	200	mg	PO		Others		apophlegmatic
S03-028	R326	Concomitant Medication	SIGN			4	Gaster	40	mg	PO		Others		gastric protection
S03-028	R326	Concomitant Medication	SIGN			5	Muteran	600	mg	IV		Others		apophlegmatic
S03-028	R326	Concomitant Medication	SIGN			6	Naseron	0.3	mg	IV		Others		Prevention of nausea and vomiting
S03-028	R326	Concomitant Medication	SIGN			7	Botropase	3	KU	IV		Others		Bleeding Prevention
S03-028	R326	Concomitant Medication	SIGN			8	Valentac	75	mg	IM		Others		analgesics
S03-028	R326	Concomitant Medication	SIGN			9	Synthyroid	88	mcg	PO	Ongoing	Others		Thyroid hormone supplementation
S03-028	R326	Concomitant Medication	SIGN			10	Magmil	1500	mg	PO		Others		relieve bowel movements
S03-028	R326	Concomitant Medication	SIGN			11	Dexilant DR	60	mg	PO	Ongoing	Others		Prevention of gastric reflux
S02-001	R201	Concomitant Medication	SIGN			1	atrovan 20mg	1T/1time	mg	PO	Ongoing	Underlying disease	hyperlipidemia	Medical history (hyperlipidemia)
S02-001	R201	Concomitant Medication	SIGN			2	synthyroid 0.1mg	1T/1time	mg	PO		Underlying disease	Hyperthyroidism	(Medical history)Thyroid hormone supplementation
S02-001	R201	Concomitant Medication	SIGN			3	synthyroxine 50mg	1T/1time	mg	PO		Underlying disease	Hyperthyroidism	(Medical history)Thyroid hormone supplementation
S02-001	R201	Concomitant Medication	SIGN			4	pankiase Tab	1T/3times	mg	PO		Others		(others)Prevention of indigestion
S02-001	R201	Concomitant Medication	SIGN			5	suspen 8hr ER SR 650mg	1T/3times	mg	PO		Others		(others) pain prevention
S02-001	R201	Concomitant Medication	SIGN			6	M Tab. sinil 500mg	1T/2times	mg	PO		Others		(others)Constipation Prevention
S02-001	R201	Concomitant Medication	SIGN			7	cicibon 500mg	2T/2times	mg	PO		Others		(others)Prevention of hypocalcemia
S02-001	R201	Concomitant Medication	SIGN			8	onealfa 0.5mcg	2T/2times	mcg	PO	Ongoing	Others		(others)Prevention of hypocalcemia
S02-001	R201	Concomitant Medication	SIGN			9	levotuss syrup 6mg/ml	1ml/2times	mg/ml	PO		Others		(others) Cough Prevention
S02-001	R201	Concomitant Medication	SIGN			10	levotuss syrup 10ml	1PK/2times	ml	PO		Others		(others) Cough Prevention
S02-001	R201	Concomitant Medication	SIGN			11	duphalac easy syrup 15ml	1PK/2times	ml	PO		Others		(others)Constipation Prevention
S02-001	R201	Concomitant Medication	SIGN			12	stilnox CR 6.25mg	1T/1time	mg	PO		Others		(Other) Prevention of insomnia
S02-001	R201	Concomitant Medication	SIGN			13	codeine phosphate Tab. BC 20mg	1T/3times	mg	PO		Others		(others) Cough Prevention
S02-001	R201	Concomitant Medication	SIGN			14	cough-S syrup 20ml	1.5PK/3times	ml	PO		Others		(others) Cough Prevention
S02-001	R201	Concomitant Medication	SIGN			15	cough-S syrup 20ml	2PK/3times	ml	PO		Others		(others) Cough Prevention
S02-001	R201	Concomitant Medication	SIGN			16	muteran 200mg	1C/2times	mg	PO		Others		(others)Prevention of difficulty in sputum discharge
S02-001	R201	Concomitant Medication	SIGN			17	synthyroxine 125mg	1T/1time	mg	PO	Ongoing	Underlying disease	Hyperthyroidism	(Medical history)Thyroid hormone supplementation
S02-001	R201	Concomitant Medication	SIGN			18	L-carn chew 1g	1T/1time	g	PO	Ongoing	Others		(Other) Prevention of myocardial metabolic disorders
S02-001	R201	Concomitant Medication	SIGN			19	carebone 830mg	1T/2times	mg	PO	Ongoing	Others		(others)Prevention of hypocalcemia
S02-001	R201	Concomitant Medication	SIGN			20	D3 base oral solution 25000 IV/2.5ml	1BT/3times	ml	PO	Ongoing	Others		others(Prevention of Vitamin D deficiency)
S02-001	R201	Concomitant Medication	SIGN			21	Denogan inj. 1g	2V/1time	g	IV		Others		(other)Prevention of fever and pain
S02-001	R201	Concomitant Medication	SIGN			22	kinpoin inj. 75mg/2ml	1A/1time	ml	IM		Others		(others) prevention of inflammation and pain
S02-001	R201	Concomitant Medication	SIGN			23	spatam inj. 10%	2A/2times	ml	IV		Others		(others)Prevention of difficulty in sputum discharge
S02-001	R201	Concomitant Medication	SIGN			24	peniramin inj.	1A/1time	ml	IV		Others		(other)prevention of rose cold
S02-001	R201	Concomitant Medication	SIGN			25	JW 3% calcium chloride inj. 600mg/20ml	2A(P)/1time	ml	IV		Others		(other)Prevention of exsiccation and electrolyte deficiency
S02-001	R201	Concomitant Medication	SIGN			26	Daihan L-Arginine HCl inj. 10% 100mL	1BT/1time	ml	IV		Others		(others) Prevention of lowering blood ammonia levels
S02-001	R201	Concomitant Medication	SIGN			27	flumarin inj. 0.5g	2V/2times	g	IV		Others		(others) Antibiotics (to prevent inflammation)
S02-001	R201	Concomitant Medication	SIGN			28	tridol inj. 50mg/ml	1A/1time	mg	IV		Others		(others) pain prevention
S02-001	R201	Concomitant Medication	SIGN			29	youngjin intrafusin 10% inj. 500mL	1BT/1time	ml	IV		Others		(others)Prevention of low nutritional status
[truncated: 1,315 more rows]

## Sheet: DM
SN	EN	Visit	CRF	CRFStatus	DM3_Comment	Gender	Have you received the consent form from the subject?	Smoking	amount of smoking(number/day)	amount of smoking(period(year))	Drinking	amount of alcohol(drink/day)	amount of alcohol(number of times/month)
S01-001	R101	Visit 1	Consent Date	SIGN			Yes
S01-001	R101	Visit 1	Demographics	SIGN		male
S01-001	R101	Visit 1	Smoking and Drinking	SIGN				no			Yes	7	4
S01-002	R102	Visit 1	Consent Date	SIGN			Yes
S01-002	R102	Visit 1	Demographics	SIGN		male
S01-002	R102	Visit 1	Smoking and Drinking	SIGN				no			Yes	2	2
S01-003	R103	Visit 1	Consent Date	SIGN			Yes
S01-003	R103	Visit 1	Demographics	SIGN		female
S01-003	R103	Visit 1	Smoking and Drinking	SIGN				no			No
S01-004	R105	Visit 1	Consent Date	SIGN			Yes
S01-004	R105	Visit 1	Demographics	SIGN		female
S01-004	R105	Visit 1	Smoking and Drinking	SIGN				no			No
S01-005	R104	Visit 1	Consent Date	SIGN			Yes
S01-005	R104	Visit 1	Demographics	SIGN		female
S01-005	R104	Visit 1	Smoking and Drinking	SIGN				no			No
S01-006	R107	Visit 1	Consent Date	SIGN			Yes
S01-006	R107	Visit 1	Demographics	SIGN		female
S01-006	R107	Visit 1	Smoking and Drinking	SIGN				no			No
S01-007	R106	Visit 1	Consent Date	SIGN			Yes
S01-007	R106	Visit 1	Demographics	SIGN		female
S01-007	R106	Visit 1	Smoking and Drinking	SIGN				no			No
S01-008	R108	Visit 1	Consent Date	SIGN			Yes
S01-008	R108	Visit 1	Demographics	SIGN		female
S01-008	R108	Visit 1	Smoking and Drinking	SIGN				no			No
S01-009	R109	Visit 1	Consent Date	SIGN			Yes
S01-009	R109	Visit 1	Demographics	SIGN		male
S01-009	R109	Visit 1	Smoking and Drinking	SIGN				no			Yes	7	4
S01-010	R111	Visit 1	Consent Date	SIGN			Yes
S01-010	R111	Visit 1	Demographics	SIGN		female
S01-010	R111	Visit 1	Smoking and Drinking	SIGN				no			Yes	2	4
S01-011	R110	Visit 1	Consent Date	SIGN			Yes
S01-011	R110	Visit 1	Demographics	SIGN		male
S01-011	R110	Visit 1	Smoking and Drinking	SIGN				no			Yes	1	4
S01-012	R112	Visit 1	Consent Date	SIGN			Yes
S01-012	R112	Visit 1	Demographics	SIGN		female
S01-012	R112	Visit 1	Smoking and Drinking	SIGN				no			No
S01-013	R113	Visit 1	Consent Date	SIGN			Yes
S01-013	R113	Visit 1	Demographics	SIGN		female
S01-013	R113	Visit 1	Smoking and Drinking	SIGN				no			No
S01-014	R114	Visit 1	Consent Date	SIGN			Yes
S01-014	R114	Visit 1	Demographics	SIGN		female
S01-014	R114	Visit 1	Smoking and Drinking	SIGN				no			No
S01-015	R115	Visit 1	Consent Date	SIGN			Yes
S01-015	R115	Visit 1	Demographics	SIGN		female
S01-015	R115	Visit 1	Smoking and Drinking	SIGN				no			No
S01-016	R116	Visit 1	Consent Date	SIGN			Yes
S01-016	R116	Visit 1	Demographics	SIGN		female
S01-016	R116	Visit 1	Smoking and Drinking	SIGN				no			No
S01-017	R117	Visit 1	Consent Date	SIGN			Yes
S01-017	R117	Visit 1	Demographics	SIGN		female
S01-017	R117	Visit 1	Smoking and Drinking	SIGN				no			No
S01-018	R118	Visit 1	Consent Date	SIGN			Yes
S01-018	R118	Visit 1	Demographics	SIGN		female
S01-018	R118	Visit 1	Smoking and Drinking	SIGN				no			No
S01-019	R119	Visit 1	Consent Date	SIGN			Yes
S01-019	R119	Visit 1	Demographics	SIGN		female
S01-019	R119	Visit 1	Smoking and Drinking	SIGN				no			No
S01-020	R126	Visit 1	Consent Date	SIGN			Yes
S01-020	R126	Visit 1	Demographics	SIGN		female
S01-020	R126	Visit 1	Smoking and Drinking	SIGN				no			No
S01-021	R120	Visit 1	Consent Date	SIGN			Yes
S01-021	R120	Visit 1	Demographics	SIGN		female
S01-021	R120	Visit 1	Smoking and Drinking	SIGN				no			No
S01-022	R121	Visit 1	Consent Date	SIGN			Yes
S01-022	R121	Visit 1	Demographics	SIGN		female
S01-022	R121	Visit 1	Smoking and Drinking	SIGN				no			No
S01-023	R122	Visit 1	Consent Date	SIGN			Yes
S01-023	R122	Visit 1	Demographics	SIGN		female
S01-023	R122	Visit 1	Smoking and Drinking	SIGN				no			No
S01-024	R123	Visit 1	Consent Date	SIGN			Yes
S01-024	R123	Visit 1	Demographics	SIGN		female
S01-024	R123	Visit 1	Smoking and Drinking	SIGN				no			No
S01-025	R124	Visit 1	Consent Date	SIGN			Yes
S01-025	R124	Visit 1	Demographics	SIGN		male
S01-025	R124	Visit 1	Smoking and Drinking	SIGN				no			No
S01-026	R125	Visit 1	Consent Date	SIGN			Yes
S01-026	R125	Visit 1	Demographics	SIGN		female
S01-026	R125	Visit 1	Smoking and Drinking	SIGN				no			Yes	1	8
S01-027	R128	Visit 1	Consent Date	SIGN			Yes
S01-027	R128	Visit 1	Demographics	SIGN		female
S01-027	R128	Visit 1	Smoking and Drinking	SIGN				no			No
S01-028	R127	Visit 1	Consent Date	SIGN			Yes
S01-028	R127	Visit 1	Demographics	SIGN		female
S01-028	R127	Visit 1	Smoking and Drinking	SIGN				no			No
S01-029	R129	Visit 1	Consent Date	SIGN			Yes
S01-029	R129	Visit 1	Demographics	SIGN		female
S01-029	R129	Visit 1	Smoking and Drinking	SIGN				no			No
S01-030	R130	Visit 1	Consent Date	SIGN			Yes
S01-030	R130	Visit 1	Demographics	SIGN		male
S01-030	R130	Visit 1	Smoking and Drinking	SIGN				no			No
S01-031	R134	Visit 1	Consent Date	SIGN			Yes
S01-031	R134	Visit 1	Demographics	SIGN		female
S01-031	R134	Visit 1	Smoking and Drinking	SIGN				no			No
S01-032	R131	Visit 1	Consent Date	SIGN			Yes
S01-032	R131	Visit 1	Demographics	SIGN		female
S01-032	R131	Visit 1	Smoking and Drinking	SIGN				no			No
S01-033	R132	Visit 1	Consent Date	SIGN			Yes
S01-033	R132	Visit 1	Demographics	SIGN		female
S01-033	R132	Visit 1	Smoking and Drinking	SIGN				no			No
S01-034	R133	Visit 1	Consent Date	SIGN			Yes
S01-034	R133	Visit 1	Demographics	SIGN		male
S01-034	R133	Visit 1	Smoking and Drinking	SIGN				no			Yes	7	4
S01-035	R135	Visit 1	Consent Date	SIGN			Yes
S01-035	R135	Visit 1	Demographics	SIGN		female
S01-035	R135	Visit 1	Smoking and Drinking	SIGN				no			No
S01-036	R140	Visit 1	Consent Date	SIGN			Yes
S01-036	R140	Visit 1	Demographics	SIGN		female
S01-036	R140	Visit 1	Smoking and Drinking	SIGN				no			No
S01-037	R136	Visit 1	Consent Date	SIGN			Yes
S01-037	R136	Visit 1	Demographics	SIGN		female
S01-037	R136	Visit 1	Smoking and Drinking	SIGN				no			No
S01-038	R137	Visit 1	Consent Date	SIGN			Yes
S01-038	R137	Visit 1	Demographics	SIGN		male
S01-038	R137	Visit 1	Smoking and Drinking	SIGN				no			No
S01-039	R138	Visit 1	Consent Date	SIGN			Yes
S01-039	R138	Visit 1	Demographics	SIGN		female
S01-039	R138	Visit 1	Smoking and Drinking	SIGN				no			No
S01-040	R139	Visit 1	Consent Date	SIGN			Yes
S01-040	R139	Visit 1	Demographics	SIGN		female
S01-040	R139	Visit 1	Smoking and Drinking	SIGN				no			No
S01-041	R141	Visit 1	Consent Date	SIGN			Yes
S01-041	R141	Visit 1	Demographics	SIGN		female
S01-041	R141	Visit 1	Smoking and Drinking	SIGN				no			No
S01-042	R144	Visit 1	Consent Date	SIGN			Yes
S01-042	R144	Visit 1	Demographics	SIGN		male
S01-042	R144	Visit 1	Smoking and Drinking	SIGN				no			No
S01-043	R143	Visit 1	Consent Date	SIGN			Yes
S01-043	R143	Visit 1	Demographics	SIGN		female
S01-043	R143	Visit 1	Smoking and Drinking	SIGN				no			No
S01-044	R142	Visit 1	Consent Date	SIGN			Yes
S01-044	R142	Visit 1	Demographics	SIGN		female
S01-044	R142	Visit 1	Smoking and Drinking	SIGN				no			No
S01-045	R145	Visit 1	Consent Date	SIGN			Yes
S01-045	R145	Visit 1	Demographics	SIGN		male
S01-045	R145	Visit 1	Smoking and Drinking	SIGN				no			No
S01-046	R146	Visit 1	Consent Date	SIGN			Yes
S01-046	R146	Visit 1	Demographics	SIGN		female
S01-046	R146	Visit 1	Smoking and Drinking	SIGN				no			No
S01-047	R153	Visit 1	Consent Date	SIGN			Yes
S01-047	R153	Visit 1	Demographics	SIGN		female
S01-047	R153	Visit 1	Smoking and Drinking	SIGN				no			No
S01-048	NA048	Visit 1	Consent Date	SIGN			Yes
S01-048	NA048	Visit 1	Demographics	SIGN		male
S01-048	NA048	Visit 1	Smoking and Drinking	SIGN				no			No
S01-049	NA049	Visit 1	Consent Date	SIGN			Yes
S01-049	NA049	Visit 1	Demographics	SIGN		female
S01-049	NA049	Visit 1	Smoking and Drinking	SIGN				no			No
S01-050	R147	Visit 1	Consent Date	SIGN			Yes
S01-050	R147	Visit 1	Demographics	SIGN		female
S01-050	R147	Visit 1	Smoking and Drinking	SIGN				no			No
S01-051	R148	Visit 1	Consent Date	SIGN			Yes
S01-051	R148	Visit 1	Demographics	SIGN		female
S01-051	R148	Visit 1	Smoking and Drinking	SIGN				no			No
S01-052	R150	Visit 1	Consent Date	SIGN			Yes
S01-052	R150	Visit 1	Demographics	SIGN		male
S01-052	R150	Visit 1	Smoking and Drinking	SIGN				no			No
S01-053	R149	Visit 1	Consent Date	SIGN			Yes
S01-053	R149	Visit 1	Demographics	SIGN		female
S01-053	R149	Visit 1	Smoking and Drinking	SIGN				no			No
S01-054	R151	Visit 1	Consent Date	SIGN			Yes
S01-054	R151	Visit 1	Demographics	SIGN		female
S01-054	R151	Visit 1	Smoking and Drinking	SIGN				no			No
S01-055	R154	Visit 1	Consent Date	SIGN			Yes
S01-055	R154	Visit 1	Demographics	SIGN		male
S01-055	R154	Visit 1	Smoking and Drinking	SIGN				no			No
S01-056	R152	Visit 1	Consent Date	SIGN			Yes
S01-056	R152	Visit 1	Demographics	SIGN		female
S01-056	R152	Visit 1	Smoking and Drinking	SIGN				no			No
S01-057	R155	Visit 1	Consent Date	SIGN			Yes
S01-057	R155	Visit 1	Demographics	SIGN		female
S01-057	R155	Visit 1	Smoking and Drinking	SIGN				no			No
S01-058	R156	Visit 1	Consent Date	SIGN			Yes
S01-058	R156	Visit 1	Demographics	SIGN		male
S01-058	R156	Visit 1	Smoking and Drinking	SIGN				no			No
S01-059	R157	Visit 1	Consent Date	SIGN			Yes
S01-059	R157	Visit 1	Demographics	SIGN		female
S01-059	R157	Visit 1	Smoking and Drinking	SIGN				no			No
S01-060	R159	Visit 1	Consent Date	SIGN			Yes
S01-060	R159	Visit 1	Demographics	SIGN		female
S01-060	R159	Visit 1	Smoking and Drinking	SIGN				no			No
S01-061	R158	Visit 1	Consent Date	SIGN			Yes
S01-061	R158	Visit 1	Demographics	SIGN		female
S01-061	R158	Visit 1	Smoking and Drinking	SIGN				no			No
S01-062	R160	Visit 1	Consent Date	SIGN			Yes
S01-062	R160	Visit 1	Demographics	SIGN		female
S01-062	R160	Visit 1	Smoking and Drinking	SIGN				no			No
S01-063	R161	Visit 1	Consent Date	SIGN			Yes
S01-063	R161	Visit 1	Demographics	SIGN		female
S01-063	R161	Visit 1	Smoking and Drinking	SIGN				no			No
S01-064	R162	Visit 1	Consent Date	SIGN			Yes
S01-064	R162	Visit 1	Demographics	SIGN		male
S01-064	R162	Visit 1	Smoking and Drinking	SIGN				no			No
S01-065	R163	Visit 1	Consent Date	SIGN			Yes
S01-065	R163	Visit 1	Demographics	SIGN		female
S01-065	R163	Visit 1	Smoking and Drinking	SIGN				no			No
S01-066	R164	Visit 1	Consent Date	SIGN			Yes
S01-066	R164	Visit 1	Demographics	SIGN		female
S01-066	R164	Visit 1	Smoking and Drinking	SIGN				no			No
S01-067	R165	Visit 1	Consent Date	SIGN			Yes
S01-067	R165	Visit 1	Demographics	SIGN		female
S01-067	R165	Visit 1	Smoking and Drinking	SIGN				no			No
S01-068	R166	Visit 1	Consent Date	SIGN			Yes
S01-068	R166	Visit 1	Demographics	SIGN		female
S01-068	R166	Visit 1	Smoking and Drinking	SIGN				no			No
S01-069	R167	Visit 1	Consent Date	SIGN			Yes
S01-069	R167	Visit 1	Demographics	SIGN		female
S01-069	R167	Visit 1	Smoking and Drinking	SIGN				no			No
S01-070	R168	Visit 1	Consent Date	SIGN			Yes
S01-070	R168	Visit 1	Demographics	SIGN		female
S01-070	R168	Visit 1	Smoking and Drinking	SIGN				no			No
S01-071	R169	Visit 1	Consent Date	SIGN			Yes
S01-071	R169	Visit 1	Demographics	SIGN		male
S01-071	R169	Visit 1	Smoking and Drinking	SIGN				no			No
S01-072	R170	Visit 1	Consent Date	SIGN			Yes
S01-072	R170	Visit 1	Demographics	SIGN		female
S01-072	R170	Visit 1	Smoking and Drinking	SIGN				no			No
S03-001	R301	Visit 1	Consent Date	SIGN			Yes
S03-001	R301	Visit 1	Demographics	SIGN		female
S03-001	R301	Visit 1	Smoking and Drinking	SIGN				no			No
S03-002	R302	Visit 1	Consent Date	SIGN			Yes
S03-002	R302	Visit 1	Demographics	SIGN		female
S03-002	R302	Visit 1	Smoking and Drinking	SIGN				no			No
S03-003	R303	Visit 1	Consent Date	SIGN			Yes
S03-003	R303	Visit 1	Demographics	SIGN		female
S03-003	R303	Visit 1	Smoking and Drinking	SIGN				no			No
S03-004	R304	Visit 1	Consent Date	SIGN			Yes
S03-004	R304	Visit 1	Demographics	SIGN		female
S03-004	R304	Visit 1	Smoking and Drinking	SIGN				no			No
S03-005	R305	Visit 1	Consent Date	SIGN			Yes
S03-005	R305	Visit 1	Demographics	SIGN		female
S03-005	R305	Visit 1	Smoking and Drinking	SIGN				no			No
S03-006	R306	Visit 1	Consent Date	SIGN			Yes
S03-006	R306	Visit 1	Demographics	SIGN		female
S03-006	R306	Visit 1	Smoking and Drinking	SIGN				no			No
S03-007	R307	Visit 1	Consent Date	SIGN			Yes
S03-007	R307	Visit 1	Demographics	SIGN		female
S03-007	R307	Visit 1	Smoking and Drinking	SIGN				no			No
S03-008	NA	Visit 1	Consent Date	SIGN			Yes
S03-008	NA	Visit 1	Demographics	SIGN		female
S03-008	NA	Visit 1	Smoking and Drinking	SIGN				no			No
S03-009	R308	Visit 1	Consent Date	SIGN			Yes
S03-009	R308	Visit 1	Demographics	SIGN		female
S03-009	R308	Visit 1	Smoking and Drinking	SIGN				no			No
S03-010	R309	Visit 1	Consent Date	SIGN			Yes
S03-010	R309	Visit 1	Demographics	SIGN		female
S03-010	R309	Visit 1	Smoking and Drinking	SIGN				no			Yes	8/1	4/1
S03-011	R310	Visit 1	Consent Date	SIGN			Yes
S03-011	R310	Visit 1	Demographics	SIGN		female
S03-011	R310	Visit 1	Smoking and Drinking	SIGN				no			No
S03-012	R312	Visit 1	Consent Date	SIGN			Yes
S03-012	R312	Visit 1	Demographics	SIGN		male
S03-012	R312	Visit 1	Smoking and Drinking	SIGN				no			Yes	4	4
S03-013	R311	Visit 1	Consent Date	SIGN			Yes
S03-013	R311	Visit 1	Demographics	SIGN		male
S03-013	R311	Visit 1	Smoking and Drinking	SIGN				no			No
S03-014	R314	Visit 1	Consent Date	SIGN			Yes
S03-014	R314	Visit 1	Demographics	SIGN		male
S03-014	R314	Visit 1	Smoking and Drinking	SIGN				no			No
S03-015	R313	Visit 1	Consent Date	SIGN			Yes
S03-015	R313	Visit 1	Demographics	SIGN		female
S03-015	R313	Visit 1	Smoking and Drinking	SIGN				no			No
S03-016	R316	Visit 1	Consent Date	SIGN			Yes
S03-016	R316	Visit 1	Demographics	SIGN		female
S03-016	R316	Visit 1	Smoking and Drinking	SIGN				no			No
S03-017	R315	Visit 1	Consent Date	SIGN			Yes
S03-017	R315	Visit 1	Demographics	SIGN		male
S03-017	R315	Visit 1	Smoking and Drinking	SIGN				no			Yes	4cup	4
S03-018	NA018	Visit 1	Consent Date	SIGN			Yes
S03-018	NA018	Visit 1	Demographics	SIGN		female
S03-018	NA018	Visit 1	Smoking and Drinking	SIGN				no			Yes	2	주
S03-019	R317	Visit 1	Consent Date	SIGN			Yes
S03-019	R317	Visit 1	Demographics	SIGN		female
S03-019	R317	Visit 1	Smoking and Drinking	SIGN	2cup/week			no			Yes	2
S03-020	R318	Visit 1	Consent Date	SIGN			Yes
S03-020	R318	Visit 1	Demographics	SIGN		female
S03-020	R318	Visit 1	Smoking and Drinking	SIGN				no			Yes	2	4
S03-021	R319	Visit 1	Consent Date	SIGN			Yes
S03-021	R319	Visit 1	Demographics	SIGN		female
S03-021	R319	Visit 1	Smoking and Drinking	SIGN				no			No
S03-022	R320	Visit 1	Consent Date	SIGN			Yes
S03-022	R320	Visit 1	Demographics	SIGN		female
S03-022	R320	Visit 1	Smoking and Drinking	SIGN				no			No
S03-023	R321	Visit 1	Consent Date	SIGN			Yes
S03-023	R321	Visit 1	Demographics	SIGN		female
S03-023	R321	Visit 1	Smoking and Drinking	SIGN				no			No
S03-024	R322	Visit 1	Consent Date	SIGN			Yes
S03-024	R322	Visit 1	Demographics	SIGN		female
S03-024	R322	Visit 1	Smoking and Drinking	SIGN				no			No
S03-025	R323	Visit 1	Consent Date	SIGN			Yes
S03-025	R323	Visit 1	Demographics	SIGN		female
S03-025	R323	Visit 1	Smoking and Drinking	SIGN				no			No
S03-026	R324	Visit 1	Consent Date	SIGN			Yes
S03-026	R324	Visit 1	Demographics	SIGN		male
S03-026	R324	Visit 1	Smoking and Drinking	SIGN				no			No
S03-027	R325	Visit 1	Consent Date	SIGN			Yes
S03-027	R325	Visit 1	Demographics	SIGN		female
S03-027	R325	Visit 1	Smoking and Drinking	SIGN				no			No
S03-028	R326	Visit 1	Consent Date	SIGN			Yes
S03-028	R326	Visit 1	Demographics	SIGN		female
S03-028	R326	Visit 1	Smoking and Drinking	SIGN				no			No
S02-001	R201	Visit 1	Consent Date	SIGN			Yes
S02-001	R201	Visit 1	Demographics	SIGN		female
S02-001	R201	Visit 1	Smoking and Drinking	SIGN				no			No
S02-002	NA002	Visit 1	Consent Date	SIGN			Yes
S02-002	NA002	Visit 1	Demographics	SIGN		male
S02-002	NA002	Visit 1	Smoking and Drinking	SIGN				no			No
S02-003	NA003	Visit 1	Consent Date	SIGN			Yes
S02-003	NA003	Visit 1	Demographics	SIGN		male
S02-003	NA003	Visit 1	Smoking and Drinking	SIGN				no			Yes	5/1	5/1
S02-004	R204	Visit 1	Consent Date	SIGN			Yes
S02-004	R204	Visit 1	Demographics	SIGN		female
S02-004	R204	Visit 1	Smoking and Drinking	SIGN				no			No
S02-005	R205	Visit 1	Consent Date	SIGN			Yes
S02-005	R205	Visit 1	Demographics	SIGN		female
S02-005	R205	Visit 1	Smoking and Drinking	SIGN				no			No
S02-006	R202	Visit 1	Consent Date	SIGN			Yes
S02-006	R202	Visit 1	Demographics	SIGN		female
S02-006	R202	Visit 1	Smoking and Drinking	SIGN				no			No
S02-007	NA007	Visit 1	Consent Date	SIGN			Yes
S02-007	NA007	Visit 1	Demographics	SIGN		female
S02-007	NA007	Visit 1	Smoking and Drinking	SIGN				no			No
S02-008	NA008	Visit 1	Consent Date	SIGN			Yes
S02-008	NA008	Visit 1	Demographics	SIGN		female
S02-008	NA008	Visit 1	Smoking and Drinking	SIGN				no			No
S02-009	NA009	Visit 1	Consent Date	SIGN			Yes
S02-009	NA009	Visit 1	Demographics	SIGN		female
S02-009	NA009	Visit 1	Smoking and Drinking	SIGN				no			No
S02-010	NA010	Visit 1	Consent Date	SIGN			Yes
S02-010	NA010	Visit 1	Demographics	SIGN		female
S02-010	NA010	Visit 1	Smoking and Drinking	SIGN				no			No
S02-011	R203	Visit 1	Consent Date	SIGN			Yes
S02-011	R203	Visit 1	Demographics	SIGN		female
S02-011	R203	Visit 1	Smoking and Drinking	SIGN				no			No
S02-012	R206	Visit 1	Consent Date	SIGN			Yes
S02-012	R206	Visit 1	Demographics	SIGN		female
S02-012	R206	Visit 1	Smoking and Drinking	SIGN				no			No
S02-013	R207	Visit 1	Consent Date	SIGN			Yes
S02-013	R207	Visit 1	Demographics	SIGN		male
S02-013	R207	Visit 1	Smoking and Drinking	SIGN				Yes	20	25	Yes	half /bottle	3
S02-014	R208	Visit 1	Consent Date	SIGN			Yes
S02-014	R208	Visit 1	Demographics	SIGN		female
S02-014	R208	Visit 1	Smoking and Drinking	SIGN				no			No
S02-015	NA015	Visit 1	Consent Date	SIGN			Yes
S02-015	NA015	Visit 1	Demographics	SIGN		female
S02-015	NA015	Visit 1	Smoking and Drinking	SIGN				no			No
S02-016	R209	Visit 1	Consent Date	SIGN			Yes
S02-016	R209	Visit 1	Demographics	SIGN		female
S02-016	R209	Visit 1	Smoking and Drinking	SIGN				no			No
S02-017	NA017	Visit 1	Consent Date	SIGN			Yes
S02-017	NA017	Visit 1	Demographics	SIGN		female
S02-017	NA017	Visit 1	Smoking and Drinking	SIGN				no			No
S02-018	R211	Visit 1	Consent Date	SIGN			Yes
S02-018	R211	Visit 1	Demographics	SIGN		female
S02-018	R211	Visit 1	Smoking and Drinking	SIGN				no			No
S02-019	R210	Visit 1	Consent Date	SIGN			Yes
S02-019	R210	Visit 1	Demographics	SIGN		male
S02-019	R210	Visit 1	Smoking and Drinking	SIGN				no			No
S02-020	NA020	Visit 1	Consent Date	SIGN			Yes
S02-020	NA020	Visit 1	Demographics	SIGN		female
S02-020	NA020	Visit 1	Smoking and Drinking	SIGN				no			No
S02-021	R212	Visit 1	Consent Date	SIGN			Yes
S02-021	R212	Visit 1	Demographics	SIGN		female
S02-021	R212	Visit 1	Smoking and Drinking	SIGN				no			No
S02-022	R213	Visit 1	Consent Date	SIGN			Yes
S02-022	R213	Visit 1	Demographics	SIGN		male
S02-022	R213	Visit 1	Smoking and Drinking	SIGN				no			No
S02-023	R214	Visit 1	Consent Date	SIGN			Yes
S02-023	R214	Visit 1	Demographics	SIGN		male
S02-023	R214	Visit 1	Smoking and Drinking	SIGN				no			No
S02-024	NA024	Visit 1	Consent Date	SIGN			Yes
S02-024	NA024	Visit 1	Demographics	SIGN		male
S02-024	NA024	Visit 1	Smoking and Drinking	SIGN				no			No
S02-025	NA025	Visit 1	Consent Date	SIGN			Yes
S02-025	NA025	Visit 1	Demographics	SIGN		female
S02-025	NA025	Visit 1	Smoking and Drinking	SIGN				no			No
S02-026	R215	Visit 1	Consent Date	SIGN			Yes
S02-026	R215	Visit 1	Demographics	SIGN		female
S02-026	R215	Visit 1	Smoking and Drinking	SIGN				no			Yes	2	1
S02-027	R216	Visit 1	Consent Date	SIGN			Yes
S02-027	R216	Visit 1	Demographics	SIGN		male
S02-027	R216	Visit 1	Smoking and Drinking	SIGN				no			No
S02-028	R217	Visit 1	Consent Date	SIGN			Yes
S02-028	R217	Visit 1	Demographics	SIGN		female
S02-028	R217	Visit 1	Smoking and Drinking	SIGN				no			No
S02-029	R218	Visit 1	Consent Date	SIGN			Yes
S02-029	R218	Visit 1	Demographics	SIGN		female
S02-029	R218	Visit 1	Smoking and Drinking	SIGN				no			No
S02-030	R221	Visit 1	Consent Date	SIGN			Yes
S02-030	R221	Visit 1	Demographics	SIGN		female
S02-030	R221	Visit 1	Smoking and Drinking	SIGN				no			No
S02-031	R220	Visit 1	Consent Date	SIGN			Yes
S02-031	R220	Visit 1	Demographics	SIGN		male
S02-031	R220	Visit 1	Smoking and Drinking	SIGN				no			Yes	4	1
S02-032	R219	Visit 1	Consent Date	SIGN			Yes
S02-032	R219	Visit 1	Demographics	SIGN		female
S02-032	R219	Visit 1	Smoking and Drinking	SIGN				no			No
S02-033	R222	Visit 1	Consent Date	SIGN			Yes
S02-033	R222	Visit 1	Demographics	SIGN		female
S02-033	R222	Visit 1	Smoking and Drinking	SIGN				no			No
S02-034	R223	Visit 1	Consent Date	SIGN			Yes
S02-034	R223	Visit 1	Demographics	SIGN		female
S02-034	R223	Visit 1	Smoking and Drinking	SIGN				no			Yes	2	1
S02-035	R224	Visit 1	Consent Date	SIGN			Yes
S02-035	R224	Visit 1	Demographics	SIGN		male
S02-035	R224	Visit 1	Smoking and Drinking	SIGN				no			No
S02-036	R226	Visit 1	Consent Date	SIGN			Yes
S02-036	R226	Visit 1	Demographics	SIGN		female
S02-036	R226	Visit 1	Smoking and Drinking	SIGN				no			No
S02-037	R225	Visit 1	Consent Date	SIGN			Yes
S02-037	R225	Visit 1	Demographics	SIGN		female
S02-037	R225	Visit 1	Smoking and Drinking	SIGN				no			No
S02-038	R227	Visit 1	Consent Date	SIGN			Yes
S02-038	R227	Visit 1	Demographics	SIGN		male
S02-038	R227	Visit 1	Smoking and Drinking	SIGN				no			No
S02-039	R228	Visit 1	Consent Date	SIGN			Yes
S02-039	R228	Visit 1	Demographics	SIGN		female
S02-039	R228	Visit 1	Smoking and Drinking	SIGN				no			No
S02-040	R229	Visit 1	Consent Date	SIGN			Yes
S02-040	R229	Visit 1	Demographics	SIGN		male
S02-040	R229	Visit 1	Smoking and Drinking	SIGN				no			No
S02-041	R231	Visit 1	Consent Date	SIGN			Yes
S02-041	R231	Visit 1	Demographics	SIGN		male
S02-041	R231	Visit 1	Smoking and Drinking	SIGN				Yes	20	30	Yes	3	1
S02-042	R232	Visit 1	Consent Date	SIGN			Yes
S02-042	R232	Visit 1	Demographics	SIGN		female
S02-042	R232	Visit 1	Smoking and Drinking	SIGN				no			No
S02-043	R234	Visit 1	Consent Date	SIGN			Yes
S02-043	R234	Visit 1	Demographics	SIGN		female
S02-043	R234	Visit 1	Smoking and Drinking	SIGN				no			No
S02-044	R235	Visit 1	Consent Date	SIGN			Yes
S02-044	R235	Visit 1	Demographics	SIGN		male
S02-044	R235	Visit 1	Smoking and Drinking	SIGN				no			No
S02-045	R230	Visit 1	Consent Date	SIGN			Yes
S02-045	R230	Visit 1	Demographics	SIGN		female
S02-045	R230	Visit 1	Smoking and Drinking	SIGN				no			No
S02-046	R238	Visit 1	Consent Date	SIGN			Yes
S02-046	R238	Visit 1	Demographics	SIGN		female
S02-046	R238	Visit 1	Smoking and Drinking	SIGN				no			No
S02-047	R236	Visit 1	Consent Date	SIGN			Yes
S02-047	R236	Visit 1	Demographics	SIGN		female
S02-047	R236	Visit 1	Smoking and Drinking	SIGN				no			Yes	2	2
S02-048	R233	Visit 1	Consent Date	SIGN			Yes
S02-048	R233	Visit 1	Demographics	SIGN		female
S02-048	R233	Visit 1	Smoking and Drinking	SIGN				no			No
S02-049	R237	Visit 1	Consent Date	SIGN			Yes
S02-049	R237	Visit 1	Demographics	SIGN		female
S02-049	R237	Visit 1	Smoking and Drinking	SIGN				no			No
S02-050	R239	Visit 1	Consent Date	SIGN			Yes
S02-050	R239	Visit 1	Demographics	SIGN		female
S02-050	R239	Visit 1	Smoking and Drinking	SIGN				no			Yes	1	3
S02-051	R240	Visit 1	Consent Date	SIGN			Yes
S02-051	R240	Visit 1	Demographics	SIGN		female
S02-051	R240	Visit 1	Smoking and Drinking	SIGN				no			No
S02-052	R241	Visit 1	Consent Date	SIGN			Yes
S02-052	R241	Visit 1	Demographics	SIGN		female
S02-052	R241	Visit 1	Smoking and Drinking	SIGN				no			No
S02-053	R242	Visit 1	Consent Date	SIGN			Yes
S02-053	R242	Visit 1	Demographics	SIGN		female
S02-053	R242	Visit 1	Smoking and Drinking	SIGN				no			No
S02-054	R243	Visit 1	Consent Date	SIGN			Yes
S02-054	R243	Visit 1	Demographics	SIGN		female
S02-054	R243	Visit 1	Smoking and Drinking	SIGN				no			No
S02-055	R244	Visit 1	Consent Date	SIGN			Yes
S02-055	R244	Visit 1	Demographics	SIGN		female
S02-055	R244	Visit 1	Smoking and Drinking	SIGN				no			No
S02-056	NA056	Visit 1	Consent Date	SIGN			Yes
S02-056	NA056	Visit 1	Demographics	SIGN		female
S02-056	NA056	Visit 1	Smoking and Drinking	SIGN				no			No

[truncated: 9 more sheets: DS, ES, EX, IE, LB, MH, PE, PT, VS]
